# Supplementary material for: Chaperone-mediated autophagy regulates the metastatic state of mesenchymal tumors
Source: EMBO Mol Med. 2025 Mar 7;17(4):747–74. doi: 10.1038/s44321-025-00210-w (PMC11982252; doi:10.1038/s44321-025-00210-w)
Supplement: Supplementary file 3 — Source data Fig. 1 [file 44321_2025_210_MOESM3_ESM.zip]

Archive with 16 entries (12 files):
- Figure 1/
- __MACOSX/._Figure 1
- Figure 1/.DS_Store
- __MACOSX/Figure 1/._.DS_Store
- Figure 1/1A/
- __MACOSX/Figure 1/._1A
- Figure 1/1B/
- __MACOSX/Figure 1/._1B
- Figure 1/1E/
- __MACOSX/Figure 1/._1E
- Figure 1/1A/Figure 1A.xlsx
- __MACOSX/Figure 1/1A/._Figure 1A.xlsx
- Figure 1/1B/Figure 1B.xlsx
- __MACOSX/Figure 1/1B/._Figure 1B.xlsx
- Figure 1/1E/Figure 1E.xlsx
- __MACOSX/Figure 1/1E/._Figure 1E.xlsx
