# Supplementary material for: Chaperone-mediated autophagy regulates the metastatic state of mesenchymal tumors
Source: EMBO Mol Med. 2025 Mar 7;17(4):747–74. doi: 10.1038/s44321-025-00210-w (PMC11982252; doi:10.1038/s44321-025-00210-w)
Supplement: Supplementary file 3 — Source data Fig. 1 [file 44321_2025_210_MOESM3_ESM.zip › Figure 1/1A/Figure 1A.xlsx]

## Sheet: Sheet1
	Control				CMA				CMA + siLAMP2A
Gene Name	Replicate 1	Replicate 2	Replicate 3	Replicate 4	Replicate 1	Replicate 2	Replicate 3	Replicate 4	Replicate 1	Replicate 2	Replicate 3	Replicate 4
LOX	0.917483	1.09997	0.975258	1.00729	1.27925	1.32117	1.3671	1.34166	0.872537	0.622136	0.653683	0.669338
TGFB1	0.812666	1.14812	1.01856	1.02066	1.49003	1.17605	1.35774	1.45851	1.07122	0.913707	0.851033	0.865121
MAP4	0.790444	1.10919	0.899729	1.20063	1.34467	1.3865	1.49395	1.34844	1.09597	0.908907	0.950483	0.841838
CAV1	0.889062	0.966142	1.33166	0.81314	1.48801	1.53564	1.43241	1.49682	0.927258	0.833323	0.694347	0.910349
SREBF1	1.10575	1.04379	0.911444	0.939014	1.64365	1.45331	1.54828	1.46068	0.981903	1.17787	1.2312	1.23893
MAP1S	1.04133	1.01309	0.985503	0.960072	1.36432	1.50443	1.47331	1.45776	1.10656	0.995242	0.958346	1.07931
LMNB2	1.16893	0.947628	1.00338	0.880062	1.61507	1.7588	1.78279	1.55442	1.05261	1.06036	0.834357	1.14096
MCM3	0.989908	1.02617	1.01538	0.968542	1.34258	1.28071	1.38038	1.29771	1.00852	1.03008	0.865944	1.03619
CDKN2AIP	1.03337	1.01702	0.974246	0.975358	1.55188	1.40013	1.71707	1.49218	1.12608	1.14132	0.934396	1.15128
LRIG2	1.01372	1.04508	1.01629	0.924915	1.44477	1.31915	1.34274	1.3261	0.997947	0.978625	0.991706	1.04877
CNTNAP1	1.01456	1.0642	1.00272	0.918519	1.50288	1.4332	1.52397	1.48841	1.02289	0.950691	0.896353	0.952377
TNC	1.09092	1.00951	1.00637	0.893193	2.04142	1.94806	2.16799	2.21045	1.01423	0.990126	0.939535	0.951159
PTX3	0.836234	1.07761	1.16521	0.920947	1.7675	1.67655	1.61591	1.73942	1.11949	0.977055	0.999648	1.00567
PTGS2	0.855438	1.13142	1.03225	0.980891	2.09443	1.85273	1.82332	1.97236	1.21357	0.971208	1.02699	0.975032
EIF2AK3	0.976013	1.04142	1.09082	0.891748	1.58047	1.49742	1.48712	1.60835	1.12413	1.08198	0.98205	1.07702
CEBPZ	0.984833	1.02511	1.079	0.911052	1.97629	1.72754	1.80916	1.8588	1.08735	1.1797	0.979867	1.20338
MMP1	0.949143	1.04013	1.10974	0.900983	1.61984	1.55706	1.59741	1.55706	1.16925	1.13762	0.980857	1.19643
DNAJB9	0.918376	1.07435	1.04318	0.964094	2.09001	1.78958	1.98947	1.92589	1.34403	1.2617	1.05415	1.2558
HNRNPAB	0.937058	1.07846	1.05308	0.931403	2.0456	1.9798	2.04946	2.0424	1.3759	1.24158	1.0861	1.28986
COL12A1	0.959782	1.09931	1.05153	0.889379	2.06782	1.99409	2.35139	2.1483	1.42028	1.09468	1.08188	1.17008
INHBA	1.13237	1.00239	1.02975	0.835482	2.88528	2.74295	3.12684	2.9218	1.3283	1.3671	1.1976	1.42323
SON	1.1469	0.915941	1.07624	0.860914	1.43224	1.55135	1.52295	1.59312	1.11979	1.16885	1.14069	1.24894
RHOB	1.06764	0.900922	1.07524	0.956198	1.49994	1.67239	1.51945	1.71491	1.19789	1.18598	1.30069	1.1452
COL13A1	1.14802	0.974851	1.04871	0.828417	1.93228	2.14054	1.90571	2.2562	1.65644	1.33155	1.4667	1.32418
DNAJB12	0.908121	1.01187	1.20261	0.877394	1.77817	1.69214	1.67233	1.77555	1.4272	1.32452	1.06839	1.27242
SERPINE1	0.971082	0.942231	1.17509	0.911592	1.81357	1.85467	1.88413	1.87442	1.47977	1.38162	1.18619	1.32809
LAMC1	0.812197	1.11357	1.10802	0.966213	1.7551	1.60343	1.71503	1.72345	1.40084	1.24237	1.13233	1.27661
STC2	0.937197	1.03038	1.10918	0.923246	2.34551	1.95527	2.23745	2.19559	1.72042	1.46124	1.51018	1.49089
HMGB2	0.971836	1.05478	0.976475	0.99691	1.79302	1.83451	1.75592	1.6703	1.36484	1.2663	1.26649	1.34394
KHDRBS1	1.06772	0.984239	1.0047	0.943346	1.76604	1.67775	1.66993	1.6719	1.1603	1.38287	1.09755	1.42969
EFEMP1	1.10082	0.987134	1.06345	0.848596	2.09365	2.02735	2.14684	2.14465	1.43885	1.55602	1.36552	1.60616
ADAMTS1	1.19112	0.924719	1.04646	0.837696	2.71401	2.91866	3.15916	3.06033	1.70007	1.75999	1.5184	1.75679
VIM	1.20374	0.978462	0.861669	0.956124	1.9547	2.3852	2.50183	2.27395	1.33813	1.80933	1.62125	1.58781
