# Supplementary material for: Chaperone-mediated autophagy regulates the metastatic state of mesenchymal tumors
Source: EMBO Mol Med. 2025 Mar 7;17(4):747–74. doi: 10.1038/s44321-025-00210-w (PMC11982252; doi:10.1038/s44321-025-00210-w)
Supplement: Supplementary file 3 — Source data Fig. 1 [file 44321_2025_210_MOESM3_ESM.zip › Figure 1/1B/Figure 1B.xlsx]

## Sheet: Blad1
	Control				CMA				CMA + siLAMP2A
Gene Name	Replicate 1	Replicate 2	Replicate 3	Replicate 4	Replicate 1	Replicate 2	Replicate 3	Replicate 4	Replicate 1	Replicate 2	Replicate 3	Replicate 4
TGFB1	0.812666	1.14812	1.01856	1.02066	1.49003	1.17605	1.35774	1.45851	1.07122	0.913707	0.851033	0.865121
VIM	1.20374	0.978462	0.861669	0.956124	1.9547	2.3852	2.50183	2.27395	1.33813	1.80933	1.62125	1.58781
