# Supplementary material for: Chaperone-mediated autophagy regulates the metastatic state of mesenchymal tumors
Source: EMBO Mol Med. 2025 Mar 7;17(4):747–74. doi: 10.1038/s44321-025-00210-w (PMC11982252; doi:10.1038/s44321-025-00210-w)
Supplement: Supplementary file 3 — Source data Fig. 1 [file 44321_2025_210_MOESM3_ESM.zip › Figure 1/1E/Figure 1E.xlsx]

## Sheet: Blad1
	Inducers	EMT-TF	M. Markers		All	Inducers	EMT-TF	M. Markers
	number	number	number	Total	percent	percent	percent	percent
Canonical	93	4	5	102	48.5	47	67	56
Putative	60	2	4	66	31	31	33	44
No Motif	43			43	20.5	22
Total	196	6	9	211	100	100	100	100
