# Supplementary material for: Chaperone-mediated autophagy regulates the metastatic state of mesenchymal tumors
Source: EMBO Mol Med. 2025 Mar 7;17(4):747–74. doi: 10.1038/s44321-025-00210-w (PMC11982252; doi:10.1038/s44321-025-00210-w)
Supplement: Supplementary file 4 — Source data Fig. 2 [file 44321_2025_210_MOESM4_ESM.zip]

Archive with 40 entries (35 files):
- Figure 2/
- __MACOSX/._Figure 2
- Figure 2/.DS_Store
- __MACOSX/Figure 2/._.DS_Store
- Figure 2/2C/
- __MACOSX/Figure 2/._2C
- Figure 2/2D/
- __MACOSX/Figure 2/._2D
- Figure 2/2E/
- __MACOSX/Figure 2/._2E
- Figure 2/2B/
- __MACOSX/Figure 2/._2B
- Figure 2/2C/.DS_Store
- __MACOSX/Figure 2/2C/._.DS_Store
- Figure 2/2C/Figure 2C.xlsx
- __MACOSX/Figure 2/2C/._Figure 2C.xlsx
- Figure 2/2D/.DS_Store
- __MACOSX/Figure 2/2D/._.DS_Store
- Figure 2/2D/Figure 2D.xlsx
- __MACOSX/Figure 2/2D/._Figure 2D.xlsx
- Figure 2/2E/Thumbs.db
- __MACOSX/Figure 2/2E/._Thumbs.db
- Figure 2/2E/TMA_LAMP2A_tumor2.tif
- __MACOSX/Figure 2/2E/._TMA_LAMP2A_tumor2.tif
- Figure 2/2E/TMA_LAMP2A_tumor3.tif
- __MACOSX/Figure 2/2E/._TMA_LAMP2A_tumor3.tif
- Figure 2/2E/TMA_LAMP2A_tumor1.tif
- __MACOSX/Figure 2/2E/._TMA_LAMP2A_tumor1.tif
- Figure 2/2E/TMA_VIM_tumor4.tif
- __MACOSX/Figure 2/2E/._TMA_VIM_tumor4.tif
- Figure 2/2E/TMA_LAMP2A_tumor4.tif
- __MACOSX/Figure 2/2E/._TMA_LAMP2A_tumor4.tif
- Figure 2/2E/TMA_VIM_tumor1.tif
- __MACOSX/Figure 2/2E/._TMA_VIM_tumor1.tif
- Figure 2/2E/TMA_VIM_tumor2.tif
- __MACOSX/Figure 2/2E/._TMA_VIM_tumor2.tif
- Figure 2/2E/TMA_VIM_tumor3.tif
- __MACOSX/Figure 2/2E/._TMA_VIM_tumor3.tif
- Figure 2/2B/Figure 2B.xlsx
- __MACOSX/Figure 2/2B/._Figure 2B.xlsx
