# Supplementary material for: Chaperone-mediated autophagy regulates the metastatic state of mesenchymal tumors
Source: EMBO Mol Med. 2025 Mar 7;17(4):747–74. doi: 10.1038/s44321-025-00210-w (PMC11982252; doi:10.1038/s44321-025-00210-w)
Supplement: Supplementary file 4 — Source data Fig. 2 [file 44321_2025_210_MOESM4_ESM.zip › Figure 2/2C/Figure 2C.xlsx]

## Sheet: Sheet1
	Patient 1		Patient 2		Patient 3		Patient 4		Patient 5
	Primary tumor	Metastasis	Primary tumor	Metastasis	Primary tumor	Metastasis	Primary tumor	Metastasis	Primary tumor	Metastasis
Replicate 1	1.03	0.2	1.40078	0.317157	1	0.119597	0.910223	0.0861741	1	0.0515003
Replicate 2	0.9	0.45	0.71389	0.431536	1.20328	0.352938	1.09863	0.0905871	1.03674	0.0300023
Replicate 3	1.08	0.34	1	0.390344	0.831059	0.175763	1	0.517021	0.964562	0.0463636
Replicate 4	0.81	0.24		0.466318	0.679719	0.252156	1.37411	0.786087	0.785195	0.0671159
Replicate 5	1.73	0.83	1.61761	0.865773	1.4712	0.190214	0.727744	0.028728	1.27357	0.0814787
Replicate 6	0.71	0.38	1.21642	0.493336	1.17255	0.090159	0.680178	0.0420838
Replicate 7			0.508207	0.492281	0.852841	0.0409025	1.4702	0.00209241
