# Supplementary material for: Chaperone-mediated autophagy regulates the metastatic state of mesenchymal tumors
Source: EMBO Mol Med. 2025 Mar 7;17(4):747–74. doi: 10.1038/s44321-025-00210-w (PMC11982252; doi:10.1038/s44321-025-00210-w)
Supplement: Supplementary file 4 — Source data Fig. 2 [file 44321_2025_210_MOESM4_ESM.zip › Figure 2/2D/Figure 2D.xlsx]

## Sheet: Sheet1
	Patient 6
	Primary tumor	Metastasis
Replicate 1	1.29177	2.17755
Replicate 2	0.454626	4.0732
Replicate 3	1.70279
Replicate 4	1.07805	3.40987
Replicate 5	0.986752	1.95102
Replicate 6	0.94005	0.989694
