# Supplementary material for: Chaperone-mediated autophagy regulates the metastatic state of mesenchymal tumors
Source: EMBO Mol Med. 2025 Mar 7;17(4):747–74. doi: 10.1038/s44321-025-00210-w (PMC11982252; doi:10.1038/s44321-025-00210-w)
Supplement: Supplementary file 4 — Source data Fig. 2 [file 44321_2025_210_MOESM4_ESM.zip › Figure 2/2B/Figure 2B.xlsx]

## Sheet: Sheet1
	Patient 1		Patient 2		Patient 3		Patient 4		Patient 5		Patient 6
	Primary tumor	Metastasis	Primary tumor	Metastasis	Primary tumor	Metastasis	Primary tumor	Metastasis	Primary tumor	Metastasis	Primary tumor	Metastasis
Down
CDH1	2208.11	854.61	3668.94	6933.07	12037.8	2906.7	13588.3	2972.33	3916.86	2989.75	2261.95	2468.45
RUNX3	393.75	242.76	1790.67	289.9	692.52	688.13	706.39	908.89	783.37	401.85	443.7	96.47
TAB1	1219.87	1179.11	1132.01	940.26	1299.54	1139.27	830.26	958.02	783.37	509.45	972.98	1143.43
Up
CEBPB	3999.31	4445.2	2324.67	2762.49	1239.69	848.03	1892.3	908.89	4439.11	5305.35	3261.26	1767.64
CREBBP	162.13	95.37	264.47	213.21	68.4	339.78	161.88	564.99	87.04	117.48	156.68	283.73
GPI	7203.39	10894.4	5501.72	10554.5	8925.77	1650.37	7088.47	2112.56	10009.8	10742.5	5781.27	9255.29
IL1B	424.64	1719.13	294.8	164.12	123.97	953.67	389.99	1031.72	87.04	165.79	309.41	65.26
IL4	100.37	19.82	43.8	65.96	94.05	165.61	31.89	958.02	87.04	13.18	19.75	48.23
KIT	131.25	54.5	540.74	1497.05	508.7	2010.14	112.83	736.94	87.04	27.45	242.26	933.47
MAPK1	941.92	3199.21	897.86	1064.5	1107.17	639.59	1200.62	540.42	1914.91	2020.25	1242.89	1923.69
PRKCE	131.25	39.63	65.7	144.18	38.47	642.44	77.26	442.16	87.04	39.53	42.13	241.17
SMAD2	941.92	1504.85	1170.76	943.33	662.59	802.34	997.05	1031.72	1653.79	2265.1	1851.16	1308
FN1	15333.2	24695.7	6569.72	20780.8	12482.4	1698.91	7620.71	1719.53	23414.1	34010.5	81952.9	5407.9
ITGB3	470.96	230.37	193.72	243.88	149.62	551.07	109.15	859.76	261.12	126.27	1364.02	255.36
TP53	756.63	1580.41	1032.63	1046.1	367.63	962.24	952.9	1301.93	957.45	1160.55	1225.77	749.05
VEGFA	7489.05	8123.74	3492.06	7408.56	3359.99	1867.37	5668.32	1523.01	4177.98	4468.7	6774	3654.45
