# Supplementary material for: Chaperone-mediated autophagy regulates the metastatic state of mesenchymal tumors
Source: EMBO Mol Med. 2025 Mar 7;17(4):747–74. doi: 10.1038/s44321-025-00210-w (PMC11982252; doi:10.1038/s44321-025-00210-w)
Supplement: Supplementary file 5 — Source data Fig. 3 [file 44321_2025_210_MOESM5_ESM.zip]

Archive with 70 entries (63 files):
- Figure 3/
- __MACOSX/._Figure 3
- Figure 3/3E/
- __MACOSX/Figure 3/._3E
- Figure 3/3B/
- __MACOSX/Figure 3/._3B
- Figure 3/3D/
- __MACOSX/Figure 3/._3D
- Figure 3/.DS_Store
- __MACOSX/Figure 3/._.DS_Store
- Figure 3/3A/
- __MACOSX/Figure 3/._3A
- Figure 3/3F/
- __MACOSX/Figure 3/._3F
- Figure 3/3G/
- __MACOSX/Figure 3/._3G
- Figure 3/3E/HT1080_tumors_WT_1.jpg
- __MACOSX/Figure 3/3E/._HT1080_tumors_WT_1.jpg
- Figure 3/3E/Thumbs.db
- __MACOSX/Figure 3/3E/._Thumbs.db
- Figure 3/3E/HT1080_tumors_WT_2.jpg
- __MACOSX/Figure 3/3E/._HT1080_tumors_WT_2.jpg
- Figure 3/3E/.DS_Store
- __MACOSX/Figure 3/3E/._.DS_Store
- Figure 3/3E/A549 mouse.jpg
- __MACOSX/Figure 3/3E/._A549 mouse.jpg
- Figure 3/3E/HT1080_tumors_KO_1.jpg
- __MACOSX/Figure 3/3E/._HT1080_tumors_KO_1.jpg
- Figure 3/3E/HT1080_tumors_KO_2.jpg
- __MACOSX/Figure 3/3E/._HT1080_tumors_KO_2.jpg
- Figure 3/3E/HT1080_tumors_KO_3.jpg
- __MACOSX/Figure 3/3E/._HT1080_tumors_KO_3.jpg
- Figure 3/3E/HT1080_mice_2.JPG
- __MACOSX/Figure 3/3E/._HT1080_mice_2.JPG
- Figure 3/3E/HT1080_mice_1.jpg
- __MACOSX/Figure 3/3E/._HT1080_mice_1.jpg
- Figure 3/3E/A549_tumors_2.jpg
- __MACOSX/Figure 3/3E/._A549_tumors_2.jpg
- Figure 3/3E/A549_tumors_1.jpg
- __MACOSX/Figure 3/3E/._A549_tumors_1.jpg
- Figure 3/3E/A549_mice.jpg
- __MACOSX/Figure 3/3E/._A549_mice.jpg
- Figure 3/3B/Thumbs.db
- __MACOSX/Figure 3/3B/._Thumbs.db
- Figure 3/3B/HT1080.png
- __MACOSX/Figure 3/3B/._HT1080.png
- Figure 3/3B/A549.jpg
- __MACOSX/Figure 3/3B/._A549.jpg
- Figure 3/3B/Figure 3B.xlsx
- __MACOSX/Figure 3/3B/._Figure 3B.xlsx
- Figure 3/3D/Thumbs.db
- __MACOSX/Figure 3/3D/._Thumbs.db
- Figure 3/3D/IHC_HT1080_WT_LAMP-2A.jpg
- __MACOSX/Figure 3/3D/._IHC_HT1080_WT_LAMP-2A.jpg
- Figure 3/3D/IHC_HT1080_LAMP-2A-KO_LAMP-2A.jpg
- __MACOSX/Figure 3/3D/._IHC_HT1080_LAMP-2A-KO_LAMP-2A.jpg
- Figure 3/3D/IHC_A549_WT_LAMP-2A.jpg
- __MACOSX/Figure 3/3D/._IHC_A549_WT_LAMP-2A.jpg
- Figure 3/3D/IHC_HT1080_LAMP-2A-KO_LAMP1.jpg
- __MACOSX/Figure 3/3D/._IHC_HT1080_LAMP-2A-KO_LAMP1.jpg
- Figure 3/3D/IHC_A549_LAMP-2A-KO_LAMP1.tif
- __MACOSX/Figure 3/3D/._IHC_A549_LAMP-2A-KO_LAMP1.tif
- Figure 3/3D/IHC_A549_LAMP-2A-KO_LAMP-2A.tif
- __MACOSX/Figure 3/3D/._IHC_A549_LAMP-2A-KO_LAMP-2A.tif
- Figure 3/3A/Figure 3A.xlsx
- __MACOSX/Figure 3/3A/._Figure 3A.xlsx
- Figure 3/3F/Figure 3F.xlsx
- __MACOSX/Figure 3/3F/._Figure 3F.xlsx
- Figure 3/3G/Figure 3G.xlsx
- __MACOSX/Figure 3/3G/._Figure 3G.xlsx
