# Supplementary material for: Chaperone-mediated autophagy regulates the metastatic state of mesenchymal tumors
Source: EMBO Mol Med. 2025 Mar 7;17(4):747–74. doi: 10.1038/s44321-025-00210-w (PMC11982252; doi:10.1038/s44321-025-00210-w)
Supplement: Supplementary file 5 — Source data Fig. 3 [file 44321_2025_210_MOESM5_ESM.zip › Figure 3/3B/Figure 3B.xlsx]

## Sheet: Sheet1
	HT1080		A549
	WT	KO	WT	KO
Replicate 1	40.5	54	63.6	60.3
Replicate 2	44.2	57.5	40.8	32.6
Replicate 3	38.5	55	36.5	37
