# Supplementary material for: Chaperone-mediated autophagy regulates the metastatic state of mesenchymal tumors
Source: EMBO Mol Med. 2025 Mar 7;17(4):747–74. doi: 10.1038/s44321-025-00210-w (PMC11982252; doi:10.1038/s44321-025-00210-w)
Supplement: Supplementary file 5 — Source data Fig. 3 [file 44321_2025_210_MOESM5_ESM.zip › Figure 3/3A/Figure 3A.xlsx]

## Sheet: Sheet1
	HT1080								A549
	WT				KO				WT				KO
Day	Replicate 1	Replicate 2	Replicate 3	Replicate 4	Replicate 1	Replicate 2	Replicate 3	Replicate 4	Replicate 1	Replicate 2	Replicate 3	Replicate 4	Replicate 1	Replicate 2	Replicate 3	Replicate 4
1	1	1	1	1	1	1	1	1	1	1	1	1	1	1	1	1
2	1.15385	1.42857	1.12177	1.73333	3.2	3.42857	3.62386	3.26087	1.18055	2.17391	2.14286	1.36364	2.77777	2.47368	1.56522	1.90909
3	2.23077	3.61905	3.82738	4	5.7	4.71429	5.83272	6.04348	5.35416	6.69565	4	4.75758	3.88888	5.52632	3.65217	6.15152
4	3.23078	4.61905	4.21358	5.13333	8.20001	6.09524	8.23787	6.69565	6.08333	8.82609	10.7857	7.06061	7.22222	10.2632	8.86957	9.36364
