# Supplementary material for: Chaperone-mediated autophagy regulates the metastatic state of mesenchymal tumors
Source: EMBO Mol Med. 2025 Mar 7;17(4):747–74. doi: 10.1038/s44321-025-00210-w (PMC11982252; doi:10.1038/s44321-025-00210-w)
Supplement: Supplementary file 5 — Source data Fig. 3 [file 44321_2025_210_MOESM5_ESM.zip › Figure 3/3F/Figure 3F.xlsx]

## Sheet: Sheet1
	HT1080		A549
	WT	KO	WT	KO
Replicate 1	0.056	0.215	0.19	0.17
Replicate 2	0.037	0.084	0.16	0.17
Replicate 3	0.071	0.176	0.09	0.22
Replicate 4	0.092	0.291	0.12	0.18
Replicate 5	0.067	0.241	0.25	0.2
Replicate 6	0.015	0.156		0.18
Replicate 7	0.01	0.166	0.4	0.4
Replicate 8	0.024	0.095	0.5	0.2
Replicate 9	0.011	0.06	0.3	0.3
Replicate 10	0.064	0.071	0.3	0.2
Replicate 11	0.029	0.15	0.09	0.4
Replicate 12	0.04	0.096	0.4	0.3
