# Supplementary material for: Chaperone-mediated autophagy regulates the metastatic state of mesenchymal tumors
Source: EMBO Mol Med. 2025 Mar 7;17(4):747–74. doi: 10.1038/s44321-025-00210-w (PMC11982252; doi:10.1038/s44321-025-00210-w)
Supplement: Supplementary file 5 — Source data Fig. 3 [file 44321_2025_210_MOESM5_ESM.zip › Figure 3/3G/Figure 3G.xlsx]

## Sheet: Sheet1
	HT1080													A549
	WT						KO							WT					KO
Day	Replicate 1	Replicate 2	Replicate 3	Replicate 4	Replicate 5	Replicate 6	Replicate 1	Replicate 2	Replicate 3	Replicate 4	Replicate 5	Replicate 6	Day	Replicate 1	Replicate 2	Replicate 3	Replicate 4	Replicate 5	Replicate 1	Replicate 2	Replicate 3	Replicate 4	Replicate 5	Replicate 6
1	0	0	0	0	0	0	0	0	0	0	0	0	1	55.1836	22.5189	26.027	58.3158	33.2904	43.8017	36.9451	56.1952	56.5047	39.6076	0
3		107.536	0	70.8178		79.4226	50.6844	121.508	84.9487	119.774		82.117	4	62.0816	37.6991	15.0796	29.3891	80.9641	30.1059	26.2977	43.5886	36.0236	51.9541	44.8886
4					50.6844						97.1569		7	74.9034	40.0721	14.0911	28.6702	60.3186	28.222	36.6341	54.2888	53.0144	62.8319	48.4067
5	93.1357	74.6128	100.014	57.6126		21.9828	150.43	326.922	200.861	406.616		294.891	10	121.748	81.7128	32.6726	37.5064	158.209	45.0731	102.07	86.7765	79.8488	100.162	49.8759
6					32.0704						170.117		13	182.296	75.1809	43.4105	73.3038	395.422	84.9487	176.844	66.6295	181.861	134.852	110.576
7	75.66	43.1617	56.1952	53.2474	22	40.6396	148.881	296.405	287.565	416.13	278.429	353.493	14	270.774	83.7758	31.6861	61.6009	507.279	68.7632	186.964	88.5222	110.699	134.433	137.159
