# Supplementary material for: Chaperone-mediated autophagy regulates the metastatic state of mesenchymal tumors
Source: EMBO Mol Med. 2025 Mar 7;17(4):747–74. doi: 10.1038/s44321-025-00210-w (PMC11982252; doi:10.1038/s44321-025-00210-w)
Supplement: Supplementary file 6 — Source data Fig. 4 [file 44321_2025_210_MOESM6_ESM.zip]

Archive with 64 entries (56 files):
- Figure 4/
- __MACOSX/._Figure 4
- Figure 4/.DS_Store
- __MACOSX/Figure 4/._.DS_Store
- Figure 4/4E/
- __MACOSX/Figure 4/._4E
- Figure 4/4B/
- __MACOSX/Figure 4/._4B
- Figure 4/4D/
- __MACOSX/Figure 4/._4D
- Figure 4/4A/
- __MACOSX/Figure 4/._4A
- Figure 4/4F/
- __MACOSX/Figure 4/._4F
- Figure 4/4H/
- __MACOSX/Figure 4/._4H
- Figure 4/4G/
- __MACOSX/Figure 4/._4G
- Figure 4/4E/.DS_Store
- __MACOSX/Figure 4/4E/._.DS_Store
- Figure 4/4E/Figure 4E.xlsx
- __MACOSX/Figure 4/4E/._Figure 4E.xlsx
- Figure 4/4B/Figure 4B.xlsx
- __MACOSX/Figure 4/4B/._Figure 4B.xlsx
- Figure 4/4D/HT1080 WT - Lungs.tif
- __MACOSX/Figure 4/4D/._HT1080 WT - Lungs.tif
- Figure 4/4D/A549 WT - Lungs.tif
- __MACOSX/Figure 4/4D/._A549 WT - Lungs.tif
- Figure 4/4D/HT1080 KO - Lungs.tif
- __MACOSX/Figure 4/4D/._HT1080 KO - Lungs.tif
- Figure 4/4D/A549 KO - Lungs.tif
- __MACOSX/Figure 4/4D/._A549 KO - Lungs.tif
- Figure 4/4A/Figure 4A.xlsx
- __MACOSX/Figure 4/4A/._Figure 4A.xlsx
- Figure 4/4F/HT1080 WT - surface metastasis lung.tif
- __MACOSX/Figure 4/4F/._HT1080 WT - surface metastasis lung.tif
- Figure 4/4F/HT1080 WT - lung.tif
- __MACOSX/Figure 4/4F/._HT1080 WT - lung.tif
- Figure 4/4F/.DS_Store
- __MACOSX/Figure 4/4F/._.DS_Store
- Figure 4/4F/HT1080 KO - lung .tif
- __MACOSX/Figure 4/4F/._HT1080 KO - lung .tif
- Figure 4/4F/A549 KO - lung.tif
- __MACOSX/Figure 4/4F/._A549 KO - lung.tif
- Figure 4/4F/HT1080 KO - surface metastasis lung .tif
- __MACOSX/Figure 4/4F/._HT1080 KO - surface metastasis lung .tif
- Figure 4/4F/A549 WT - lung.tif
- __MACOSX/Figure 4/4F/._A549 WT - lung.tif
- Figure 4/4H/Thumbs.db
- __MACOSX/Figure 4/4H/._Thumbs.db
- Figure 4/4H/KO.jpg
- __MACOSX/Figure 4/4H/._KO.jpg
- Figure 4/4H/Figure 4C.xlsx
- __MACOSX/Figure 4/4H/._Figure 4C.xlsx
- Figure 4/4H/WT.jpg
- __MACOSX/Figure 4/4H/._WT.jpg
- Figure 4/4G/.DS_Store
- __MACOSX/Figure 4/4G/._.DS_Store
- Figure 4/4G/HT1080 KO - Adrenal glands.tif
- __MACOSX/Figure 4/4G/._HT1080 KO - Adrenal glands.tif
- Figure 4/4G/HT1080 WT - Adrenal glands.tif
- __MACOSX/Figure 4/4G/._HT1080 WT - Adrenal glands.tif
- Figure 4/4G/Metastasis count in major organ.xlsx
- __MACOSX/Figure 4/4G/._Metastasis count in major organ.xlsx
