# Supplementary material for: Chaperone-mediated autophagy regulates the metastatic state of mesenchymal tumors
Source: EMBO Mol Med. 2025 Mar 7;17(4):747–74. doi: 10.1038/s44321-025-00210-w (PMC11982252; doi:10.1038/s44321-025-00210-w)
Supplement: Supplementary file 6 — Source data Fig. 4 [file 44321_2025_210_MOESM6_ESM.zip › Figure 4/4E/Figure 4E.xlsx]

## Sheet: Sheet1
Lung metastasis count
Ht1080 WT	HT1080 KO	A549 WT	A549 KO
11	19	0	3
5	38	0	3
6	41	0	2
12	21	0	2
3	109	0	0
