# Supplementary material for: Chaperone-mediated autophagy regulates the metastatic state of mesenchymal tumors
Source: EMBO Mol Med. 2025 Mar 7;17(4):747–74. doi: 10.1038/s44321-025-00210-w (PMC11982252; doi:10.1038/s44321-025-00210-w)
Supplement: Supplementary file 6 — Source data Fig. 4 [file 44321_2025_210_MOESM6_ESM.zip › Figure 4/4B/Figure 4B.xlsx]

## Sheet: Sheet1
		WT						KO
GENEID	GNENNAME	Replicate 1	Replicate 2	Replicate 3	Replicate 4	Replicate 5	Replicate 6	Replicate 1	Replicate 2	Replicate 3	Replicate 4	Replicate 5	Replicate 6
ENSG00000027869.12	SH2D2A	9.4666	9.42492	12.4826	10.5771	10.8191	8.92983	21.9978	25.8613	20.4489	24.1025	20.9564	20.3663
ENSG00000101230.6	ISM1	1.75394	1.5838	1.71325	1.77833	1.40606	1.64437	2.915	2.70719	3.30782	3.73482	4.26331	4.20587
ENSG00000104332.12	SFRP1	0.194085	0.311384	0	0.138382	0.11457	0.105323	0.635089	0.379308	0.811772	1.05596	0.882282	0.791506
ENSG00000106178.7	CCL24	0.43891	0.357682	1.16508	0.508395	0.521869	0.39612	1.48178	1.0603	1.70591	2.46588	1.47503	0.874965
ENSG00000111241.3	FGF6	0.092657	0	0.556033	0	0	0.712646	0.486176	0.812196	4.38683	4.64217	1.38187	3.48247
ENSG00000111863.13	ADTRP	16.9038	15.2628	15.1255	14.5788	14.613	19.0252	43.3373	53.8359	42.9663	45.0038	46.4382	47.662
ENSG00000114251.15	WNT5A	2.12193	2.10605	1.76412	2.44448	1.25321	1.98771	4.29892	3.8784	4.11028	6.00754	3.58305	5.56331
ENSG00000115008.6	IL1A	0.394151	0.196545	0.468998	0.21172	0.275229	0.252694	0.738509	1.09204	0.80512	0.753473	0.715828	0.653704
ENSG00000137801.11	THBS1	21.3497	20.2072	20.3846	18.3492	10.4934	13.7588	40.372	47.3374	35.3601	42.4991	43.3632	45.9178
ENSG00000164283.13	ESM1	9.56367	8.87904	9.96914	17.3698	10.3554	13.9304	33.0183	38.8831	31.6201	38.8617	42.9049	44.4109
ENSG00000165757.9	JCAD	2.39999	2.10357	2.51761	2.77591	1.53867	2.28747	5.82305	5.77102	5.54759	6.79572	6.65533	7.87252
ENSG00000169436.17	COL22A1	0.66626	1.71013	1.30673	1.22153	0.99405	1.50269	9.72888	13.1716	10.6575	10.462	12.1382	11.135
ENSG00000176692.8	FOXC2	2.33292	2.19447	2.33949	3.14274	2.50063	2.62364	5.37227	5.83986	4.99612	6.37089	7.73557	7.38045
ENSG00000205336.14	ADGRG1	3.27284	3.72739	5.12787	4.5411	3.37737	4.28532	12.7666	11.4769	10.9118	13.658	12.4977	10.9228
