# Supplementary material for: Chaperone-mediated autophagy regulates the metastatic state of mesenchymal tumors
Source: EMBO Mol Med. 2025 Mar 7;17(4):747–74. doi: 10.1038/s44321-025-00210-w (PMC11982252; doi:10.1038/s44321-025-00210-w)
Supplement: Supplementary file 6 — Source data Fig. 4 [file 44321_2025_210_MOESM6_ESM.zip › Figure 4/4A/Figure 4A.xlsx]

## Sheet: Blad1
ID	Description	GeneRatio	BgRatio	pvalue	p.adjust	qvalue	geneID	Count
GO:0044057	regulation of system process	159/3714	482/14912	3.12412e-05	0.00403809	0.00354043	TMEM98/CACNA1G/TBXA2R/SCN4A/CRY1/EHD3/ACP3/ATP1A2/RNF10/NR1H3/ADRB1/DSG2/CELF2/CYBA/PKP2/CAMK2B/CTDP1/RHOA/PRKCZ/GAL/LMCD1/TMEM38A/DLG1/CACNA1S/ZMPSTE24/MMP2/SLC9A1/MYH7/ABL1/STX1B/HCN2/CHGA/SLC8A3/MYLK2/SNTA1/TNNC2/CORO2B/DMPK/SCN1B/MTPN/STX1A/SLC1A1/SGCA/NHERF1/NMU/KCNA1/HBEGF/NUP155/HRH2/FOXP1/IL1A/IGFBP5/ERRFI1/RGS2/KDM5B/RGS4/SGK1/CCN2/FKBP1B/MYOG/INHBA/NR4A1/KCNJ2/MYRF/THRA/ADORA2A/ATP1B2/F…	159
GO:0070201	regulation of establishment of protein localization	159/3714	476/14912	1.46967e-05	0.0022893	0.00200716	CYP51A1/ARHGAP44/NOS2/BAIAP3/TENM1/GIPR/FYN/SYT7/RUFY3/NR1H3/TPR/IPO5/PRKCZ/ACSL4/PTPN23/SAR1A/RAPGEF3/PSEN1/OXCT1/REST/RBM22/ACHE/EDEM2/MAVS/SLC8B1/EZR/TREM2/SH3GLB1/PPM1F/NA/MIEF1/KIAA0586/CHGA/FERMT1/MYOM1/EMD/NDFIP2/PARD6A/CORO2B/CEMIP/SFRP1/BNIP3L/BBC3/TGFB1/CD33/STX1A/GCK/SLC1A1/PPP3CB/SUFU/FBXW7/CPT1A/CD81/EXPH5/ADTRP/PPARD/SNX3/TMEM30A/HMGCR/SELENOK/ECT2/IL1A/HTRA2/KLF7/HMGN3/FKBP1B/TCP1/…	159
GO:0030335	positive regulation of cell migration	157/3714	487/14912	0.000127677	0.0100615	0.00882154	FGR/SEMA3B/RUFY3/CD74/ADGRA2/HSPA5/SYNE2/F7/SPI1/RHOA/MAP4K4/PTPRC/TRIP6/MMP2/ZNF268/LAMB1/ITGA6/EPB41L4B/TREM2/ABL1/PPM1F/HMOX1/LGMN/BDKRB1/MMP9/BMP7/FERMT1/CD99L2/SRPX2/ARHGEF7/CORO1A/CEMIP/TJP1/GFUS/SYDE1/GPI/TGFB1/CBLL1/CCL24/HSPB1/SERPINE1/DOCK8/ACTA2/SASH1/FBXO5/NA/SMOC2/VEGFA/HBEGF/FGF1/SELENOK/WNT5A/FOXP1/IL1A/ITGA4/RTN4/IGFBP5/AKT3/F3/CCR2/GLIPR2/PLAU/SNAI1/BMP4/IL1B/AAMP/RAC2/SMO/CAPN7/…	157
GO:0042110	T cell activation	156/3714	456/14912	3.99579e-06	0.00110338	0.000967401	ITGAL/TMEM98/FYN/CD74/CD44/SLAMF7/SH2D2A/TRAF3IP2/TSPAN32/PRKCQ/SPI1/RHOA/PRKCZ/NCK2/DLG1/IL4R/APBB1IP/PSEN1/ARG2/PTPRC/SMARCD3/BAX/FKBP1A/SIRPG/CD209/EFNB1/ABL1/SIRPB1/TNFSF13B/CORO1A/IL4I1/IL27RA/EBI3/JAK3/LFNG/TNFSF8/DOCK8/PPP3CB/MAP3K8/CCL2/DUSP3/PRKAR1A/EFNB3/ZBTB16/CD81/PTPN6/TREML2/DROSHA/SELENOK/BCL6/FOXP1/IL1A/ZAP70/LOXL3/IGFBP2/LEPR/STK11/FKBP1B/GPAM/HSPH1/TMEM131L/CCR2/PIK3CA/SDC4/RUNX…	156
GO:0051223	regulation of protein transport	152/3714	452/14912	1.51347e-05	0.00229858	0.0020153	CYP51A1/ARHGAP44/NOS2/BAIAP3/TENM1/GIPR/FYN/SYT7/RUFY3/NR1H3/TPR/IPO5/PRKCZ/ACSL4/PTPN23/SAR1A/RAPGEF3/PSEN1/OXCT1/REST/RBM22/ACHE/EDEM2/MAVS/SLC8B1/EZR/TREM2/SH3GLB1/PPM1F/NA/MIEF1/CHGA/FERMT1/MYOM1/EMD/NDFIP2/PARD6A/CEMIP/SFRP1/BNIP3L/BBC3/TGFB1/CD33/STX1A/GCK/SLC1A1/PPP3CB/SUFU/FBXW7/CPT1A/CD81/EXPH5/ADTRP/PPARD/SNX3/TMEM30A/HMGCR/SELENOK/ECT2/IL1A/HTRA2/KLF7/HMGN3/FKBP1B/UFM1/LYPLA1/ACVR1C/BM…	152
GO:0051249	regulation of lymphocyte activation	150/3714	438/14912	5.71115e-06	0.00138781	0.00121678	FGR/FYN/CD22/CD74/TSPAN32/PRKCQ/RHOA/PRKCZ/GAL/NCK2/DLG1/IL4R/THOC1/ARG2/PTPRC/SMARCD3/PIBF1/SIRPG/CD209/EFNB1/PPP2R3C/ABL1/SIRPB1/TNFSF13B/CORO1A/BLOC1S6/SFRP1/IL4I1/IL27RA/EBI3/TGFB1/JAK3/TNFSF8/DOCK8/MAP3K8/CCL2/DUSP3/PRKAR1A/EFNB3/SUPT6H/ZBTB16/CD81/PTPN6/DROSHA/SELENOK/BCL6/IL1A/ZAP70/LOXL3/IGFBP2/ID2/GPAM/HSPH1/TMEM131L/CCR2/PIK3CA/INHBA/PKN1/SDC4/CDKN1A/IRF1/BMP4/IL1B/TNFSF9/CD70/PCID2/TIC…	150
GO:0045785	positive regulation of cell adhesion	148/3714	415/14912	4.83736e-07	0.000244891	0.000214711	FYN/CD74/CD44/PTPRU/PRKCQ/RHOA/PRKCZ/NCK2/MAP4K4/LIMS2/KIFAP3/PTPN23/IL4R/APBB1IP/PTPRC/SMARCD3/COL16A1/SIRPG/CHRD/CD209/EFNB1/LAMB1/UNC13D/EPB41L4B/ABL1/PPM1F/BMP7/SIRPB1/FERMT1/LAMA1/TNFSF13B/ARHGEF7/CORO1A/TJP1/SFRP1/GFUS/IL4I1/IL27RA/EBI3/JAK3/ECM2/DOCK8/MAP3K8/CCL2/EFNB3/ZBTB16/ST3GAL4/CD81/PTPN6/VEGFA/SELENOK/BCL6/WNT5A/IL1A/ZAP70/ITGA4/IGFBP2/NID1/GPAM/HSPH1/CCR2/PIK3CA/SDC4/IL1B/TNFSF9/CD…	148
GO:0022407	regulation of cell-cell adhesion	147/3714	410/14912	3.68138e-07	0.000203312	0.000178256	FYN/CD74/CD44/PTPRU/TSPAN32/PRKCQ/SPI1/RHOA/PRKCZ/NCK2/DLG1/KIFAP3/PTPN23/IL4R/ARG2/PTPRC/SMARCD3/SIRPG/CD209/EFNB1/ABL1/PPM1F/BMP7/SIRPB1/JAG1/TNFSF13B/CORO1A/TJP1/IL4I1/IL27RA/EBI3/TGFB1/JAK3/DOCK8/MAP3K8/CCL2/DUSP3/PRKAR1A/EFNB3/ZBTB16/ST3GAL4/CD81/SH2B3/PTPN6/ADTRP/MDGA1/VEGFA/SELENOK/BCL6/WNT5A/IL1A/ZAP70/ITGA4/LOXL3/IGFBP2/EPCAM/GPAM/HSPH1/TMEM131L/CCR2/PIK3CA/SDC4/IRF1/BMP4/IL1B/TNFSF9/CD7…	147
GO:0003012	muscle system process	147/3714	396/14912	3.13828e-08	3.17751e-05	2.78591e-05	CACNA1G/TBXA2R/MYH13/SCN4A/EHD3/ATP1A2/DSG2/NEDD4L/CYBA/PKP2/CAMK2B/CTDP1/RHOA/LMCD1/TMEM38A/DLG1/ARG2/CACNA1S/SLC9A1/MYH7/HMOX1/CHGA/SLC8A3/MYLK2/SNTA1/TNNC2/MYOM1/EMD/PPP1R13L/DMPK/MYH14/SCN1B/MTPN/ACTA2/SGCA/MYH1/NMU/KCNA1/NUP155/FOXP1/IGFBP5/ERRFI1/RGS2/RGS4/CCN2/FKBP1B/MYOT/PIK3CA/MYOG/NR4A1/KCNJ2/MYH2/IL1B/MKKS/FGF13/HRC/TNNT3/TNNI2/CKMT2/ARHGEF11/ATP8A2/MYH8/MYBPH/MYH11/DSC2/TBX3/BIN1/CDK9…	147
GO:0008015	blood circulation	144/3714	440/14912	0.000110446	0.00972407	0.00852567	GCLC/CACNA1G/TBXA2R/NOS2/EHD3/ATP1A2/CPS1/GCLM/ADRB1/DSG2/CELF2/ELN/NEDD4L/CYBA/PKP2/RHOA/RPS6KA2/TMEM38A/DLG1/ZMPSTE24/MMP2/SLC9A1/MYH7/ABL1/KCNK6/HCN2/HMOX1/CHGA/SLC8A3/BDKRB1/CTSZ/MYLK2/SNTA1/RENBP/SGCG/CORO2B/TJP1/PPP1R13L/DMPK/TGFB1/SCN1B/SLC1A1/ACTA2/PPARD/NA/VEGFA/HBEGF/NPR3/NUP155/HRH2/ID2/RGS2/RGS4/SGK1/CCN2/FKBP1B/SCPEP1/PIK3CA/KCNJ2/MKKS/THRA/ADORA2A/ATP1B2/FGF13/HRC/TNNI2/RAMP2/GCH1/E…	144
