# Supplementary material for: Chaperone-mediated autophagy regulates the metastatic state of mesenchymal tumors
Source: EMBO Mol Med. 2025 Mar 7;17(4):747–74. doi: 10.1038/s44321-025-00210-w (PMC11982252; doi:10.1038/s44321-025-00210-w)
Supplement: Supplementary file 6 — Source data Fig. 4 [file 44321_2025_210_MOESM6_ESM.zip › Figure 4/4H/Figure 4C.xlsx]

## Sheet: Sheet1
	Relative invading cells
	WT	LAMP2A-KO
Replicate 1	7	24
Replicate 2	9	8
Replicate 3	9	7
Replicate 4	3	18
Replicate 5	7	11
Replicate 6	6	11
Replicate 7	6	11
Replicate 8	4	7
Replicate 9	9	11
Replicate 10	9	11
Replicate 11	6	17
Replicate 12	5	8
Replicate 13	8	8
Replicate 14	7	20
Replicate 15	9	9
Replicate 16	6	16
Replicate 17	5	16
Replicate 18		11
Replicate 19		5
Replicate 20		16
Replicate 21		9
Replicate 22		6
Replicate 23		13
Replicate 24		11
Replicate 25		22
Replicate 26		16
Replicate 27		10
Replicate 28		12
Replicate 29		9
Replicate 30		7
Replicate 31		9
Replicate 32		13
Replicate 33		9
Replicate 34		7
Replicate 35		12
Replicate 36		10
Replicate 37		12
Replicate 38		8
Replicate 39		6
Replicate 40		7
Replicate 41		25
Replicate 42		18
Replicate 43		16
Replicate 44		17
Replicate 45		8
Replicate 46		14
Replicate 47		10
Replicate 48		20
Replicate 49		9
Replicate 50		11
Replicate 51		10
Replicate 52		15
Replicate 53		15
Replicate 54		10
Replicate 55		19
Replicate 56		8
Replicate 57		13
Replicate 58		6
Replicate 59		21
Replicate 60		12
Replicate 61		12
Replicate 62		6
Replicate 63		14
