# Supplementary material for: Chaperone-mediated autophagy regulates the metastatic state of mesenchymal tumors
Source: EMBO Mol Med. 2025 Mar 7;17(4):747–74. doi: 10.1038/s44321-025-00210-w (PMC11982252; doi:10.1038/s44321-025-00210-w)
Supplement: Supplementary file 6 — Source data Fig. 4 [file 44321_2025_210_MOESM6_ESM.zip › Figure 4/4G/Metastasis count in major organ.xlsx]

## Sheet: metastasis count
Cell type	Mouse	adrenal	ovary	spleen	liver	Subcutaneous
HT1080 WT	1	2	0	0	0	0
	2	0	0	0	0	0
	3	1	0	0	0	0
	4	2	0	0	0	0
	5	0	0	0	0	0
HT1080 KO	1	1	0	0	0	1
	2	2	0	0	0	1
	3	2	0	0	0	0
	4	2	0	0	0	1
	5	2	0	0	0	1
A549 WT	1	0	0	0	0	0
	2	0	0	0	0	0
	3	0	0	0	0	0
	4	0	0	0	0	0
	5	0	0	0	0	0
A549 KO	1	0	0	0	0	0
	2	0	0	0	0	0
	3	0	0	0	0	0
	4	0	0	0	0	0
	5	0	0	0	0	0
