# Supplementary material for: Chaperone-mediated autophagy regulates the metastatic state of mesenchymal tumors
Source: EMBO Mol Med. 2025 Mar 7;17(4):747–74. doi: 10.1038/s44321-025-00210-w (PMC11982252; doi:10.1038/s44321-025-00210-w)
Supplement: Supplementary file 7 — Source data Fig. 5 [file 44321_2025_210_MOESM7_ESM.zip]

Archive with 42 entries (32 files):
- Figure 5/
- __MACOSX/._Figure 5
- Figure 5/5I/
- __MACOSX/Figure 5/._5I
- Figure 5/5G/
- __MACOSX/Figure 5/._5G
- Figure 5/5A/
- __MACOSX/Figure 5/._5A
- Figure 5/5F/
- __MACOSX/Figure 5/._5F
- Figure 5/5H/
- __MACOSX/Figure 5/._5H
- Figure 5/.DS_Store
- __MACOSX/Figure 5/._.DS_Store
- Figure 5/5J/
- __MACOSX/Figure 5/._5J
- Figure 5/5C/
- __MACOSX/Figure 5/._5C
- Figure 5/5D/
- __MACOSX/Figure 5/._5D
- Figure 5/5K/
- __MACOSX/Figure 5/._5K
- Figure 5/5I/Figure 5I.xlsx
- __MACOSX/Figure 5/5I/._Figure 5I.xlsx
- Figure 5/5G/Figure 5G.xlsx
- __MACOSX/Figure 5/5G/._Figure 5G.xlsx
- Figure 5/5A/Figure 5A.xlsx
- __MACOSX/Figure 5/5A/._Figure 5A.xlsx
- Figure 5/5F/Figure 5F.xlsx
- __MACOSX/Figure 5/5F/._Figure 5F.xlsx
- Figure 5/5H/.DS_Store
- __MACOSX/Figure 5/5H/._.DS_Store
- Figure 5/5H/Figure 5H.xlsx
- __MACOSX/Figure 5/5H/._Figure 5H.xlsx
- Figure 5/5J/Figure 5J.xlsx
- __MACOSX/Figure 5/5J/._Figure 5J.xlsx
- Figure 5/5C/Figure 5C.xlsx
- __MACOSX/Figure 5/5C/._Figure 5C.xlsx
- Figure 5/5D/Figure 5D.xlsx
- __MACOSX/Figure 5/5D/._Figure 5D.xlsx
- Figure 5/5K/Figure 5K.xlsx
- __MACOSX/Figure 5/5K/._Figure 5K.xlsx
