# Supplementary material for: Chaperone-mediated autophagy regulates the metastatic state of mesenchymal tumors
Source: EMBO Mol Med. 2025 Mar 7;17(4):747–74. doi: 10.1038/s44321-025-00210-w (PMC11982252; doi:10.1038/s44321-025-00210-w)
Supplement: Supplementary file 7 — Source data Fig. 5 [file 44321_2025_210_MOESM7_ESM.zip › Figure 5/5I/Figure 5I.xlsx]

## Sheet: Sheet1
	WT			KO
	Replicate 1	Replicate 2	Replicate 3	Replicate 1	Replicate 2	Replicate 3
Basal respiration	68.5229	78.8308	80.4189	136.432	111.74	115.527
ATP-coupled respiration	46.424	50.4075	52.0621	83.2864	66.0002	67.0717
Maximal respiration	61.0611	68.2937	77.6868	156.04	121.236	101.585
