# Supplementary material for: Chaperone-mediated autophagy regulates the metastatic state of mesenchymal tumors
Source: EMBO Mol Med. 2025 Mar 7;17(4):747–74. doi: 10.1038/s44321-025-00210-w (PMC11982252; doi:10.1038/s44321-025-00210-w)
Supplement: Supplementary file 7 — Source data Fig. 5 [file 44321_2025_210_MOESM7_ESM.zip › Figure 5/5G/Figure 5G.xlsx]

## Sheet: Sheet1
G6PDH activity
	WT	KO
Replicate 1	1.16326	1.74072
Replicate 2	0.677439	1.69499
Replicate 3	1.1593	2.23601
