# Supplementary material for: Chaperone-mediated autophagy regulates the metastatic state of mesenchymal tumors
Source: EMBO Mol Med. 2025 Mar 7;17(4):747–74. doi: 10.1038/s44321-025-00210-w (PMC11982252; doi:10.1038/s44321-025-00210-w)
Supplement: Supplementary file 7 — Source data Fig. 5 [file 44321_2025_210_MOESM7_ESM.zip › Figure 5/5A/Figure 5A.xlsx]

## Sheet: Sheet1
ID	HMT DB		Concentration (nmol/g)
	Compound name	Pathway Label	WT			KO
			Replicate 1	Replicate 2	Replicate 3	Replicate 1	Replicate 2	Replicate 3
A_0001	NAD+	NAD+	19.5068	19.6715	13.4235	15.389	17.5029	11.7788
A_0002	cAMP	cAMP	0.268932	0.268254	0.160097	0.416633	0.514676	0.387161
A_0003	cGMP	cGMP	N.D.	N.D.	N.D.	N.D.	N.D.	N.D.
A_0004	NADH	NADH	11.4045	10.3729	10.3479	10.6813	10.873	10.8194
A_0005	Xanthine	Xanthine	188.124	199.136	178.883	43.9188	68.0688	60.9904
A_0006	ADP-ribose	ADP-Rib	0.129147	0.121697	0.10228	2.0537	0.33169	0.604308
A_0007	Mevalonic acid	Mevalonic acid	N.D.	N.D.	N.D.	N.D.	N.D.	N.D.
A_0008	UDP-glucose	UDP-Glc	95.0034	95.4384	47.3933	122.442	151.471	97.4098
A_0009	Uric acid	Uric acid	119.616	100.432	87.5433	46.1876	49.972	40.4412
A_0010	NADP+	NADP+	3.1046	3.17716	2.09302	2.72229	2.422	1.75585
A_0011	IMP	IMP	484.227	387.493	244.338	540.738	571.637	332.342
A_0012	Sedoheptulose 7-phosphate	S7P	N.D.	N.D.	N.D.	6.52279	1.95548	10.0428
A_0013	Glucose 6-phosphate	G6P	47.0893	22.2204	9.47747	157.012	56.6611	66.4089
A_0014	Fructose 6-phosphate	F6P	12.4634	8.81493	2.81299	35.0735	15.4371	11.7465
A_0015	Fructose 1-phosphate	D-F1P	N.D.	N.D.	N.D.	N.D.	N.D.	N.D.
A_0016	Galactose 1-phosphate	Gal1P	6.98906	6.27979	7.78469	6.04388	6.19241	3.59667
A_0017	Glucose 1-phosphate	G1P	3.00434	N.D.	2.38432	24.6191	8.70891	15.6327
A_0018	Acetoacetyl CoA	AAcCoA	N.D.	N.D.	N.D.	N.D.	N.D.	N.D.
A_0019	Acetyl CoA	AcCoA	0.38735	0.450071	0.432159	0.620467	0.895818	0.25765
A_0020	Folic acid	Folic acid	0.141991	0.121734	0.132513	N.D.	N.D.	N.D.
A_0021	Ribose 5-phosphate	R5P	4.46126	9.01782	3.26873	12.9427	6.58151	12.051
A_0022	CoA	CoA	9.81634	9.61442	4.01914	11.3255	12.6786	8.01361
A_0023	Ribose 1-phosphate	R1P	19.1671	22.6077	8.76248	46.1047	25.2559	47.5493
A_0024	Ribulose 5-phosphate	Ru5P	17.7347	26.3346	19.668	42.751	32.586	33.8732
A_0025	Xylulose 5-phosphate	X5P	33.0797	32.8117	7.90061	69.9718	53.4797	67.8898
A_0026	Erythrose 4-phosphate	E4P	N.D.	N.D.	N.D.	N.D.	N.D.	N.D.
A_0027	HMG CoA	HMG-CoA	N.D.	N.D.	N.D.	0.150572	0.031592	0.0318122
A_0028	Glyceraldehyde 3-phosphate	Glyceraldehyde 3-phosphate	0.0455605	0.520029	N.D.	N.D.	N.D.	N.D.
A_0029	NADPH	NADPH	N.D.	4.94029	4.98182	4.98684	5.05582	5.06432
A_0030	Malonyl CoA	Malonyl-CoA	N.D.	N.D.	N.D.	0.446658	N.D.	N.D.
A_0031	Phosphocreatine	Phosphocreatine	1.16833	1.03574	N.D.	5.61573	2.19659	4.46967
A_0032	XMP	XMP	21.3371	16.0267	13.561	0.658937	3.81453	1.28711
A_0033	Dihydroxyacetone phosphate	DHAP	45.5012	50.9984	27.4201	15.4982	21.2141	5.84482
A_0034	Adenylosuccinic acid	Succinyl AMP	45.202	50.9504	16.6401	84.8302	97.7817	79.9279
A_0035	Fructose 1,6-diphosphate	F1,6P	249.788	247.902	68.9739	50.84	77.7443	27.0524
A_0036	6-Phosphogluconic acid	6-PG	5.67357	3.90261	4.19242	13.7595	6.50304	8.63151
A_0037	N-Carbamoylaspartic acid	Carbamoyl-Asp	0.883752	1.8023	0.663629	3.38693	4.01651	2.14848
A_0038	PRPP	PRPP	8.73834	8.66619	6.20352	4.47691	4.40323	1.35544
A_0039	2-Phosphoglyceric acid	2-PG	0.0326651	N.D.	0.417054	0.0750113	N.D.	N.D.
A_0040	2,3-Diphosphoglyceric acid	Diphosphoglycerate	11.0706	26.9835	16.7115	6.85153	13.7497	5.51083
A_0041	3-Phosphoglyceric acid	3-PG	1.84124	1.70703	4.47058	1.21226	1.00935	1.04348
A_0042	Phosphoenolpyruvic acid	PEP	N.D.	N.D.	N.D.	N.D.	N.D.	N.D.
A_0043	GMP	GMP	186.921	170.7	82.9936	225.397	281.654	185.935
A_0044	AMP	AMP	266.545	276.123	94.4642	950.533	854.259	621.857
A_0045	2-Oxoisovaleric acid	2-KIV	N.D.	N.D.	N.D.	N.D.	N.D.	N.D.
A_0046	GDP	GDP	27.9497	26.8147	9.40606	28.8902	37.4779	25.1429
A_0047	Lactic acid	Lactic acid	20476.4	18954.8	16005.3	12561.5	15312.6	11162.5
A_0048	ADP	ADP	82.8463	92.3193	59.1911	109.93	135.04	68.2475
A_0049	GTP	GTP	19.6811	23.7855	14.2367	12.7593	18.9956	11.9694
A_0050	Glyoxylic acid	Glyoxylic acid	N.D.	N.D.	N.D.	N.D.	N.D.	N.D.
A_0051	ATP	ATP	44.7667	48.4997	38.7551	30.7012	44.118	24.5471
A_0052	Glycerol 3-phosphate	Glycerol 3-phosphate	237.977	263.977	28.7017	48.5009	59.9087	26.616
A_0053	Glycolic acid	Glycolic acid	14.3086	29.5612	15.1355	N.D.	40.2857	16.0141
A_0054	Pyruvic acid	Pyruvic acid	24.9576	24.0121	25.8252	29.8771	39.2867	26.5818
A_0055	N-Acetylglutamic acid	N-AcGlu	8.59189	5.97963	2.42853	1.79665	2.69342	0.762376
A_0056	2-Hydroxyglutaric acid	2-Hydroxyglutaric acid	3694.53	3556.88	2420.89	4104.04	4337.15	3756.22
A_0057	Carbamoylphosphate	Carbamoyl-P	N.D.	N.D.	N.D.	2.70577	N.D.	N.D.
A_0058	Succinic acid	Succinic acid	72.2231	84.841	31.7155	137.196	110.827	75.6521
A_0059	Malic acid	Malic acid	677.714	651.014	463.584	543.764	658.955	522.378
A_0060	2-Oxoglutaric acid	2-OG	N.D.	N.D.	N.D.	N.D.	N.D.	N.D.
A_0061	Fumaric acid	Fumaric acid	103.105	105.767	77.2371	72.3825	103.304	96.2399
A_0062	Citric acid	Citric acid	292.909	257.526	276.789	177.893	230.045	150.655
A_0063	cis-Aconitic acid	cis-Aconitic acid	2.54556	2.20381	2.39076	1.5317	1.97321	1.0781
A_0064	Isocitric acid	Isocitric acid	9.50034	4.68111	6.32661	3.55989	4.78354	N.D.
C_0001	Urea	Urea	6748.38	6527.9	5113.69	4924.59	5952.67	4177.73
C_0002	Gly	Gly	3240.98	2989.52	2108.07	2478.91	2978.87	2166.11
C_0003	Putrescine	Putrescine	20.2621	17.6999	15.4539	8.57027	17.5458	8.01456
C_0004	Sarcosine	Sarcosine	9.81151	9.51335	4.50835	10.6148	10.1043	7.85742
C_0005	β-Ala	b-Ala	55.0394	52.3922	36.9216	61.7967	69.0984	52.851
C_0006	Ala	Ala	3222.67	2959.91	2082.32	2605.63	3112.5	2256.1
C_0007	N,N-Dimethylglycine	DMG	3.78981	4.11322	2.77696	4.92362	5.64854	3.79659
C_0008	γ-Aminobutyric acid	g-Aminobutyric acid	N.D.	N.D.	N.D.	N.D.	N.D.	N.D.
C_0009	Choline	Choline	1845.53	1573.52	992.462	565.135	838.721	550.593
C_0010	Ser	Ser	921.461	853.597	652.595	580.691	654.257	511.758
C_0011	Carnosine	Carnosine	8.17011	7.58853	7.53925	9.38994	8.85114	5.86191
C_0012	Creatinine	Creatinine	6.26299	5.12402	4.71178	4.63982	6.04468	3.99865
C_0013	Pro	Pro	1038.85	925.305	674.235	644.429	795.519	515.711
C_0014	Val	Val	784.498	766.097	555.645	473.623	613.256	418.262
C_0015	Betaine	Betaine	179.609	164.884	106.918	203.952	223.097	157.15
C_0016	Thr	Thr	1197.84	1080.26	756.636	948.146	1176.67	836.288
C_0017	Homoserine	Homoserine	2.28374	1.90616	0.954717	2.17283	2.71418	1.84158
C_0018	Betaine aldehyde	BTL	N.D.	N.D.	N.D.	N.D.	N.D.	N.D.
C_0019	Cys	Cys	52.3447	49.7411	40.9149	N.D.	N.D.	N.D.
C_0020	Hydroxyproline	Hydroxyproline	111.323	99.6306	66.1291	119.221	144.684	101.491
C_0021	Creatine	Creatine	2321.88	2054.6	1658.74	1920.62	2065.4	1502.76
C_0022	Ile	Ile	368.619	346.488	248.173	225.542	279.252	198.422
C_0023	Leu	Leu	759.796	721.482	545.02	421.766	544.329	379.342
C_0024	Asn	Asn	497.501	465.944	319.771	223.883	293.869	198.454
C_0025	Ornithine	Ornithine	128.445	155.135	163.523	36.0305	59.3442	35.8199
C_0026	Asp	Asp	1427.39	1385.14	880.825	1531.85	1736.27	1258.21
C_0027	Homocysteine	Homocysteine	1.14039	0.735624	N.D.	N.D.	N.D.	N.D.
C_0028	Adenine	Adenine	1.27209	1.16669	N.D.	1.62551	2.27661	1.99631
C_0029	Hypoxanthine	Hypoxanthine	1207.25	1200.92	779.268	338.804	547.76	523.272
C_0030	Spermidine	Spermidine	26.2438	26.7895	44.0616	319.307	306.849	304.776
C_0031	Gln	Gln	1501.25	1436.62	1019.66	1404.94	1362.13	1094.49
C_0032	Lys	Lys	916.078	861.381	692.404	518.814	648.858	447.883
C_0033	Glu	Glu	7236.18	6945.99	4395.6	7472.48	8435.4	6427.93
C_0034	Met	Met	205.913	229.34	149.008	143.29	166.755	123.753
C_0035	Guanine	Guanine	N.D.	N.D.	N.D.	N.D.	N.D.	N.D.
C_0036	His	His	347.505	337.063	253.287	124.688	212.656	115.608
C_0037	Carnitine	Carnitine	133.737	124.039	93.8969	93.92	122.846	82.5955
C_0038	Phe	Phe	370.75	338.208	254.361	189.191	247.452	166.389
C_0039	Arg	Arg	314.125	286.142	175.67	203.033	256.825	188.772
C_0040	Citrulline	Citrulline	177.711	160.276	113.519	147.479	168.943	117.341
C_0041	Tyr	Tyr	335.766	308.243	223.599	221.821	275.541	183.71
C_0042	S-Adenosylhomocysteine	SAH	8.91601	9.68253	5.59966	7.57016	8.78384	5.51114
C_0043	Spermine	Spermine	N.D.	N.D.	N.D.	171.392	128.036	177.901
C_0044	Trp	Trp	99.4296	92.8759	69.8683	62.1605	86.2821	53.5159
C_0045	Cystathionine	Cystathionine	144.434	139.5	72.3089	80.471	84.8892	67.9984
C_0046	Adenosine	Adenosine	3.85072	3.95999	2.09282	13.7088	10.1568	11.0899
C_0047	Inosine	Inosine	290.809	301.752	209.919	181.083	235.817	291.618
C_0048	Guanosine	Guanosine	18.173	17.4425	16.1959	7.09174	10.9652	9.85164
C_0049	Argininosuccinic acid	ArgSuccinate	21.4063	18.4817	13.3814	9.26895	13.1032	9.58995
C_0050	Glutathione (GSSG)	GSSG	302.048	295.001	267.146	159.198	136.502	75.8198
C_0051	Glutathione (GSH)	GSH	1622.81	1506.73	603.111	664.268	1426.53	647.61
C_0052	S-Adenosylmethionine	SAM	46.1134	46.5794	27.6179	49.7763	55.8953	42.1086
-	Adenylate Energy Charge	No Label	0.218669	0.227033	0.355234	0.0785092	0.108028	0.0820971
-	Total Adenylate	No Label	394.158	416.942	192.41	1091.16	1033.42	714.651
-	Guanylate Energy Charge	No Label	0.14349	0.168066	0.177611	0.101872	0.111598	0.110025
-	Total Guanylate	No Label	234.552	221.3	106.636	267.046	338.128	223.047
-	GSH/GSSG	No Label	5.37268	5.10753	2.25761	4.1726	10.4506	8.54144
-	Total Glutathione	No Label	2226.9	2096.73	1137.4	982.664	1699.54	799.249
-	NADPH/NADP+	No Label	N.A.	1.55494	2.38021	1.83185	2.08746	2.88426
-	NADH/NAD+	No Label	0.584642	0.527303	0.770874	0.694085	0.621212	0.918544
-	Lactate/Pyruvate	No Label	820.449	789.385	619.755	420.439	389.767	419.929
-	Glycerol 3-phosphate/DHAP	No Label	5.23012	5.17619	1.04674	3.12945	2.82401	4.55377
-	Total Amino Acids	No Label	24838.9	23379.3	16097.7	20474.9	23876.7	17540.7
-	Total Essential Amino Acids	No Label	5050.43	4773.2	3524.4	3107.22	3975.51	2739.46
-	Total Non-essential Amino Acids	No Label	19788.5	18606.1	12573.3	17367.7	19901.2	14801.3
-	Total Glucogenic Amino Acids	No Label	23163.1	21796.5	14860.2	19534.3	22683.5	16713.5
-	Total Ketogenic Amino Acids	No Label	4048.28	3748.94	2790.06	2587.44	3258.38	2265.55
-	Total BCAA	No Label	1912.91	1834.07	1348.84	1120.93	1436.84	996.026
-	Total Aromatic Amino Acids	No Label	805.945	739.327	547.829	473.173	609.275	403.615
-	Fischer's Ratio	No Label	2.3735	2.48073	2.46215	2.36897	2.35827	2.46776
-	Total Glu-related Amino Acids	No Label	10437.9	9931.12	6518.45	9849.58	11062.5	8342.52
-	Total Pyr-related Amino Acids	No Label	8734.73	8025.9	5710.4	6675.54	8008.57	5823.78
-	Total Acetyl CoA-related Amino Acids	No Label	2143.92	2022.23	1555.47	1228.28	1558.72	1079.16
-	Total Fumarate-related Amino Acids	No Label	706.516	646.451	477.96	411.012	522.993	350.099
-	Total Succinyl CoA-related Amino Acids	No Label	1359.03	1341.93	952.826	842.455	1059.26	740.437
-	Total Oxaloacetate-related Amino Acids	No Label	1924.89	1851.08	1200.6	1755.73	2030.14	1456.67
-	Malate/Asp	No Label	0.474794	0.469999	0.526307	0.354972	0.379524	0.415175
-	Citrulline/Ornithine	No Label	1.38356	1.03314	0.694207	4.09316	2.84683	3.27585
-	Glu/2-Oxoglutarate	No Label	N.A.	N.A.	N.A.	N.A.	N.A.	N.A.
-	G6P/R5P	No Label	10.5552	2.46406	2.89944	12.1313	8.60913	5.51066
-	SAM/SAH	No Label	5.17198	4.81066	4.93207	6.57533	6.36342	7.64064
-	Putrescine/Spermidine	No Label	0.772071	0.660703	0.350735	0.0268402	0.0571806	0.0262966
ID consists of analysis mode and number. 'C' and 'A' showed cation and anion modes, respectively.
N.D. (Not Detected): The target peak or metabolite was below detection limits.
N.A. (Not Available): The calculation was impossible because of insufficience of the data.
¶ The ratio is of computed by using averaged detection values. The latter was used as denominator.
The data are sorted by ID in ascending order.
