# Supplementary material for: Chaperone-mediated autophagy regulates the metastatic state of mesenchymal tumors
Source: EMBO Mol Med. 2025 Mar 7;17(4):747–74. doi: 10.1038/s44321-025-00210-w (PMC11982252; doi:10.1038/s44321-025-00210-w)
Supplement: Supplementary file 7 — Source data Fig. 5 [file 44321_2025_210_MOESM7_ESM.zip › Figure 5/5F/Figure 5F.xlsx]

## Sheet: Sheet1
G6P_Carbon Distribution (%)
	M+0			M+2
	Replicate 1	Replicate 2	Replicate 3	Replicate 1	Replicate 2	Replicate 3
WT	0	0	0	100	100	100
KO	0	0	0	100	100	100
F6P_Carbon Distribution (%)
	M+0			M+2
	Replicate 1	Replicate 2	Replicate 3	Replicate 1	Replicate 2	Replicate 3
WT	0	0	0	100	100	100
KO	0	0	0	100	100	100
R5P_Carbon Distribution (%)
	M+0			M+1			M+2			M+3
	Replicate 1	Replicate 2	Replicate 3	Replicate 1	Replicate 2	Replicate 3	Replicate 1	Replicate 2	Replicate 3	Replicate 1	Replicate 2	Replicate 3
WT	0	17.3395	16.9097	40.7816	32.2184	36.0268	22.2946	20.915	17.8163	36.9238	29.5271	29.2471
KO	0	0	0	100	49.262	61.0493	0	0	0	0	50.738	38.9507
