# Supplementary material for: Chaperone-mediated autophagy regulates the metastatic state of mesenchymal tumors
Source: EMBO Mol Med. 2025 Mar 7;17(4):747–74. doi: 10.1038/s44321-025-00210-w (PMC11982252; doi:10.1038/s44321-025-00210-w)
Supplement: Supplementary file 7 — Source data Fig. 5 [file 44321_2025_210_MOESM7_ESM.zip › Figure 5/5H/Figure 5H.xlsx]

## Sheet: Sheet1
	regular medium								10% gal
Day	WT				KO				WT				KO
	Replicate 1	Replicate 2	Replicate 3	Replicate 4	Replicate 1	Replicate 2	Replicate 3	Replicate 4	Replicate 1	Replicate 2	Replicate 3	Replicate 4	Replicate 1	Replicate 2	Replicate 3	Replicate 4
1	1				1				1		1		1		1
2	1.15385	1.42857	1.12177	1.73333	3.2	3.42857	3.62386	3.26087	0.97561	0.634146	0.636364	1.36364	1.33333	1.2381	1	1.13333
3	2.23077	3.61905	3.82738	4	5.7	4.71429	5.83272	6.04348	0.682927	0.634146	1.54546	1.36364	1.7619	2	1.4	1.6
4	3.23078	4.61905	4.21358	5.13333	8.20001	6.09524	8.23787	6.69565	1.12195	1.07317	2.09091	1.27273	1.66667	1.95238	2.4	2.2
5	The same values shown in figure 3A								1.56098	1.41463	1.72727	2.36364	2.7619	2.52381	2.93333	2.6
