# Supplementary material for: Chaperone-mediated autophagy regulates the metastatic state of mesenchymal tumors
Source: EMBO Mol Med. 2025 Mar 7;17(4):747–74. doi: 10.1038/s44321-025-00210-w (PMC11982252; doi:10.1038/s44321-025-00210-w)
Supplement: Supplementary file 7 — Source data Fig. 5 [file 44321_2025_210_MOESM7_ESM.zip › Figure 5/5J/Figure 5J.xlsx]

## Sheet: Sheet1
	WT	KO
Replicate 1	105100	104500
Replicate 2	112200	100100
Replicate 3	115200	118500
Replicate 4	90730	69590
Replicate 5	76830	69970
Replicate 6	70860	63180
