# Supplementary material for: Chaperone-mediated autophagy regulates the metastatic state of mesenchymal tumors
Source: EMBO Mol Med. 2025 Mar 7;17(4):747–74. doi: 10.1038/s44321-025-00210-w (PMC11982252; doi:10.1038/s44321-025-00210-w)
Supplement: Supplementary file 7 — Source data Fig. 5 [file 44321_2025_210_MOESM7_ESM.zip › Figure 5/5C/Figure 5C.xlsx]

## Sheet: Sheet1
Pentose Phosphate Pathway
	WT			KO
	Replicate 1	Replicate 2	Replicate 3	Replicate 1	Replicate 2	Replicate 3
Ru-5-P	18	26	20	43	33	34
R-5-P	4.5	9	3.3	13	12	12
X-5-P	33	33	7.9	70	53	68
IMP	484	387	244	541	572	622
AMP	267	276	94	951	854	622
GMP	127	121	83	225	282	186
Pyruvate/Lactate Metabolism
	WT			KO
	Replicate 1	Replicate 2	Replicate 3	Replicate 1	Replicate 2	Replicate 3
Pyr	25	24	26	30	39	27
Acetyl-CoA	0.4	0.5	0.4	0.6	0.9	0.7
Lactate	20476	18955	16005	12561	15313	11162
Lactate/Pyruvate	820	789	620	420	390	420
Amino Acids
	WT			KO
	Replicate 1	Replicate 2	Replicate 3	Replicate 1	Replicate 2	Replicate 3
Apartate	1427	1385	881	1532	1736	1258
Serine	921	854	653	581	654	512
Glycine	3241	2990	2108	2479	2979	2166
Glutamine	1501	1437	1020	1405	1362	1094
Total AA	24839	23379	16098	20475	23877	17541
