# Supplementary material for: Chaperone-mediated autophagy regulates the metastatic state of mesenchymal tumors
Source: EMBO Mol Med. 2025 Mar 7;17(4):747–74. doi: 10.1038/s44321-025-00210-w (PMC11982252; doi:10.1038/s44321-025-00210-w)
Supplement: Supplementary file 7 — Source data Fig. 5 [file 44321_2025_210_MOESM7_ESM.zip › Figure 5/5D/Figure 5D.xlsx]

## Sheet: Sheet1
Glycolysis
	WT			KO
	Replicate 1	Replicate 2	Replicate 3	Replicate 1	Replicate 2	Replicate 3
Glucose-6-P	9.5	22	9.5	157	57	66
F-6-P	12	8.8	2.8	35	26	19
F1,6BP	250	248	69	51	78	27
DHAP	46	51	27	15	21	5.8
G-3-P	238	264	254	29	49	27
3-PG	1.8	1.7	4.5	1.2	1	1
