# Supplementary material for: Chaperone-mediated autophagy regulates the metastatic state of mesenchymal tumors
Source: EMBO Mol Med. 2025 Mar 7;17(4):747–74. doi: 10.1038/s44321-025-00210-w (PMC11982252; doi:10.1038/s44321-025-00210-w)
Supplement: Supplementary file 7 — Source data Fig. 5 [file 44321_2025_210_MOESM7_ESM.zip › Figure 5/5K/Figure 5K.xlsx]

## Sheet: Sheet1
	100 nM Rotenone
	WT				KO
Day	Replicate 1	Replicate 2	Replicate 3	Replicate 4	Replicate 1	Replicate 2	Replicate 3	Replicate 4
1	1		1		1		1
2	1.07317	1.02439	2.63636	2	1.28571	0.952381	2.73333	2.33333
3	1.65854	1.46341	3	1.81818	2.09524	2.7619	1.66667	1.6
4	2.68293	3.31707	4.72727	3.36364	2.80952	2.90476	3.6	3.53333
5	3.46341	4.34146	4.72727	4.63636	5.33333	5.19048	5.66667	5.4
