# Supplementary material for: Chaperone-mediated autophagy regulates the metastatic state of mesenchymal tumors
Source: EMBO Mol Med. 2025 Mar 7;17(4):747–74. doi: 10.1038/s44321-025-00210-w (PMC11982252; doi:10.1038/s44321-025-00210-w)
Supplement: Supplementary file 8 — Source data Fig. 6 [file 44321_2025_210_MOESM8_ESM.zip]

Archive with 74 entries (66 files):
- Figure 6/
- __MACOSX/._Figure 6
- Figure 6/6F/
- __MACOSX/Figure 6/._6F
- Figure 6/6A/
- __MACOSX/Figure 6/._6A
- Figure 6/6G/
- __MACOSX/Figure 6/._6G
- Figure 6/.DS_Store
- __MACOSX/Figure 6/._.DS_Store
- Figure 6/6B/
- __MACOSX/Figure 6/._6B
- Figure 6/6E/
- __MACOSX/Figure 6/._6E
- Figure 6/6D/
- __MACOSX/Figure 6/._6D
- Figure 6/6C/
- __MACOSX/Figure 6/._6C
- Figure 6/6F/Figure 6F.xlsx
- __MACOSX/Figure 6/6F/._Figure 6F.xlsx
- Figure 6/6A/1. Figure 6A - LAMP-2A.tiff
- __MACOSX/Figure 6/6A/._1. Figure 6A - LAMP-2A.tiff
- Figure 6/6A/9. Figure 6A - TGFBR1.tiff
- __MACOSX/Figure 6/6A/._9. Figure 6A - TGFBR1.tiff
- Figure 6/6A/13. Figure 6A - Smad3.tiff
- __MACOSX/Figure 6/6A/._13. Figure 6A - Smad3.tiff
- Figure 6/6A/14. Figure 6A - Smad4.tiff
- __MACOSX/Figure 6/6A/._14. Figure 6A - Smad4.tiff
- Figure 6/6A/7. Figure 6A - b-actin (2).tiff
- __MACOSX/Figure 6/6A/._7. Figure 6A - b-actin (2).tiff
- Figure 6/6A/4. Figure 6A - E-cadherin.tiff
- __MACOSX/Figure 6/6A/._4. Figure 6A - E-cadherin.tiff
- Figure 6/6A/.DS_Store
- __MACOSX/Figure 6/6A/._.DS_Store
- Figure 6/6A/12. Figure 6A - pSmad3.tiff
- __MACOSX/Figure 6/6A/._12. Figure 6A - pSmad3.tiff
- Figure 6/6A/5. Figure 6A - N-cadherin.tiff
- __MACOSX/Figure 6/6A/._5. Figure 6A - N-cadherin.tiff
- Figure 6/6A/6. Figure 6A - Vimentin.tiff
- __MACOSX/Figure 6/6A/._6. Figure 6A - Vimentin.tiff
- Figure 6/6A/2. Figure 6A - LAMP1.tiff
- __MACOSX/Figure 6/6A/._2. Figure 6A - LAMP1.tiff
- Figure 6/6A/8. Figure 6A - TGFBR2.tiff
- __MACOSX/Figure 6/6A/._8. Figure 6A - TGFBR2.tiff
- Figure 6/6A/3. Figure 6A - b-actin (1).tiff
- __MACOSX/Figure 6/6A/._3. Figure 6A - b-actin (1).tiff
- Figure 6/6A/10. Figure 6A - pSmad2.tiff
- __MACOSX/Figure 6/6A/._10. Figure 6A - pSmad2.tiff
- Figure 6/6A/11. Figure 6A - Smad2.tiff
- __MACOSX/Figure 6/6A/._11. Figure 6A - Smad2.tiff
- Figure 6/6A/15. Figure 6A - b-actin (3).tiff
- __MACOSX/Figure 6/6A/._15. Figure 6A - b-actin (3).tiff
- Figure 6/6G/Figure 6G - b-actin.tiff
- __MACOSX/Figure 6/6G/._Figure 6G - b-actin.tiff
- Figure 6/6G/Figure 6G - TGFBR2.tiff
- __MACOSX/Figure 6/6G/._Figure 6G - TGFBR2.tiff
- Figure 6/6G/Figure 6G - densitometry.xlsx
- __MACOSX/Figure 6/6G/._Figure 6G - densitometry.xlsx
- Figure 6/6G/Figure 6G - LAMP-2A.tiff
- __MACOSX/Figure 6/6G/._Figure 6G - LAMP-2A.tiff
- Figure 6/6B/Figure 6B.xlsx
- __MACOSX/Figure 6/6B/._Figure 6B.xlsx
- Figure 6/6E/Figure 6E - transcript level.xlsx
- __MACOSX/Figure 6/6E/._Figure 6E - transcript level.xlsx
- Figure 6/6E/Figure 6E - b-actin.tiff
- __MACOSX/Figure 6/6E/._Figure 6E - b-actin.tiff
- Figure 6/6E/Figure 6E - densitometry.xlsx
- __MACOSX/Figure 6/6E/._Figure 6E - densitometry.xlsx
- Figure 6/6E/Figure 6E- LAMP-2A.tiff
- __MACOSX/Figure 6/6E/._Figure 6E- LAMP-2A.tiff
- Figure 6/6D/Figure 6D.xlsx
- __MACOSX/Figure 6/6D/._Figure 6D.xlsx
- Figure 6/6C/Figure 6C.xlsx
- __MACOSX/Figure 6/6C/._Figure 6C.xlsx
