# Supplementary material for: Chaperone-mediated autophagy regulates the metastatic state of mesenchymal tumors
Source: EMBO Mol Med. 2025 Mar 7;17(4):747–74. doi: 10.1038/s44321-025-00210-w (PMC11982252; doi:10.1038/s44321-025-00210-w)
Supplement: Supplementary file 8 — Source data Fig. 6 [file 44321_2025_210_MOESM8_ESM.zip › Figure 6/6F/Figure 6F.xlsx]

## Sheet: Sheet2
	ES2 cells						FUOV1 cells
	TGFβR2 transcript level			LAMP2A transcript level			TGFβR2 transcript level			LAMP2A transcript level
	NT	siTGFB #1	siTGFB #2	NT	siTGFB #1	siTGFB #2	NT	siTGFB #1	siTGFB #2	NT	siTGFB #1	siTGFB #2
Replicate 1	1.07	0.18	0.38	0.98	1.46	1.66	1.03	0.11	0.25	0.87	2.99	2.46
Replicate 2	0.94	0.2	0.43	0.96	1.54	1.59	1.01	0.08	0.28	1.05	2.63	1.47
Replicate 3	0.99	0.23	0.41	1.06	1.52	1.59	0.97	0.08	0.19	1.09	2.07	1.66
