# Supplementary material for: Chaperone-mediated autophagy regulates the metastatic state of mesenchymal tumors
Source: EMBO Mol Med. 2025 Mar 7;17(4):747–74. doi: 10.1038/s44321-025-00210-w (PMC11982252; doi:10.1038/s44321-025-00210-w)
Supplement: Supplementary file 8 — Source data Fig. 6 [file 44321_2025_210_MOESM8_ESM.zip › Figure 6/6G/Figure 6G - densitometry.xlsx]

## Sheet: Feuil1
	siNT			si#1			si#2				Averrage
	Replicate 1	Replicate 2	Replicate 3	Replicate 1	Replicate 2	Replicate 3	Replicate 1	Replicate 2	Replicate 3		NT	si#1	si#2
LAMP-2A	1	1	1	3.49277	2.13429	1.75766	2.33296	1.30241	2.05595		1	2.46157	1.89711
TGFBR2	1	1	1	0.0378261	0.0901356	0.0132564	0.0392307	0.124286	0.0647653		1	0.0470727	0.0760941
