# Supplementary material for: Chaperone-mediated autophagy regulates the metastatic state of mesenchymal tumors
Source: EMBO Mol Med. 2025 Mar 7;17(4):747–74. doi: 10.1038/s44321-025-00210-w (PMC11982252; doi:10.1038/s44321-025-00210-w)
Supplement: Supplementary file 8 — Source data Fig. 6 [file 44321_2025_210_MOESM8_ESM.zip › Figure 6/6B/Figure 6B.xlsx]

## Sheet: Sheet1
	LAMP2A transcript level
Cell line	Replicate 1	Replicate 2	Replicate 3
OVCAR3	5.007	5.197	4.318
OVPA8	9.738	8.963	9.702
SKOV3	1.504	1.376	1.363
FUOV1	1.383	1.195	1.327
ES2	0.982	0.974	1.046
