# Supplementary material for: Chaperone-mediated autophagy regulates the metastatic state of mesenchymal tumors
Source: EMBO Mol Med. 2025 Mar 7;17(4):747–74. doi: 10.1038/s44321-025-00210-w (PMC11982252; doi:10.1038/s44321-025-00210-w)
Supplement: Supplementary file 8 — Source data Fig. 6 [file 44321_2025_210_MOESM8_ESM.zip › Figure 6/6E/Figure 6E - transcript level.xlsx]

## Sheet: Sheet1
	LAMP2A transcript level
Treatment	Replicate 1	Replicate 2	Replicate 3
CTRL	1	0.98	1.03
Tranilast	3.99	3.93	4.22
CMA	5.43	5.99	5.68
