# Supplementary material for: Chaperone-mediated autophagy regulates the metastatic state of mesenchymal tumors
Source: EMBO Mol Med. 2025 Mar 7;17(4):747–74. doi: 10.1038/s44321-025-00210-w (PMC11982252; doi:10.1038/s44321-025-00210-w)
Supplement: Supplementary file 8 — Source data Fig. 6 [file 44321_2025_210_MOESM8_ESM.zip › Figure 6/6E/Figure 6E - densitometry.xlsx]

## Sheet: Feuil1
	CTRL			Tranilast			CMA				Averrage
	Replicate 1	Replicate 2	Replicate 3	Replicate 1	Replicate 2	Replicate 3	Replicate 1	Replicate 2	Replicate 3		CTRL	Tranilast	CMA
LAMP-2A	1	1	1	2.58752	1.34508	2.137	1.81775	0.988105	1.50954		1	2	1.4
