# Supplementary material for: Chaperone-mediated autophagy regulates the metastatic state of mesenchymal tumors
Source: EMBO Mol Med. 2025 Mar 7;17(4):747–74. doi: 10.1038/s44321-025-00210-w (PMC11982252; doi:10.1038/s44321-025-00210-w)
Supplement: Supplementary file 8 — Source data Fig. 6 [file 44321_2025_210_MOESM8_ESM.zip › Figure 6/6D/Figure 6D.xlsx]

## Sheet: Sheet1
	CTRL	CMA	TGFB + CMA
Replicate 1	0.884843	3.1864
Replicate 2	1.33558	3.03948	1.56282
Replicate 3	0.84618	3.36278	1.55323
Replicate 4	0.915661	3.10649	1.90456
Replicate 5	1.09805	2.23044	1.64502
Replicate 6	0.994585	2.52566	2.35837
