# Supplementary material for: Chaperone-mediated autophagy regulates the metastatic state of mesenchymal tumors
Source: EMBO Mol Med. 2025 Mar 7;17(4):747–74. doi: 10.1038/s44321-025-00210-w (PMC11982252; doi:10.1038/s44321-025-00210-w)
Supplement: Supplementary file 8 — Source data Fig. 6 [file 44321_2025_210_MOESM8_ESM.zip › Figure 6/6C/Figure 6C.xlsx]

## Sheet: Sheet1
	CTRL			TGFβ
Transcript levels	Replicate 1	Replicate 2	Replicate 3	Replicate 1	Replicate 2	Replicate 3
CDH1	0.97	1.21	0.86	0.5	0.53	0.56
VIM	1.08	0.86	1.07	3.05	3.34	3.38
LAMP2A	1.02	0.95	1.04	0.51	0.63	0.64
