# Supplementary material for: Chaperone-mediated autophagy regulates the metastatic state of mesenchymal tumors
Source: EMBO Mol Med. 2025 Mar 7;17(4):747–74. doi: 10.1038/s44321-025-00210-w (PMC11982252; doi:10.1038/s44321-025-00210-w)
Supplement: Supplementary file 9 — Source data Fig. 7 [file 44321_2025_210_MOESM9_ESM.zip]

Archive with 174 entries (163 files):
- Figure 7/
- __MACOSX/._Figure 7
- Figure 7/.DS_Store
- __MACOSX/Figure 7/._.DS_Store
- Figure 7/7J/
- __MACOSX/Figure 7/._7J
- Figure 7/7D/
- __MACOSX/Figure 7/._7D
- Figure 7/7C/
- __MACOSX/Figure 7/._7C
- Figure 7/7B/
- __MACOSX/Figure 7/._7B
- Figure 7/7E/
- __MACOSX/Figure 7/._7E
- Figure 7/7I/
- __MACOSX/Figure 7/._7I
- Figure 7/7G/
- __MACOSX/Figure 7/._7G
- Figure 7/7F/
- __MACOSX/Figure 7/._7F
- Figure 7/7A/
- __MACOSX/Figure 7/._7A
- Figure 7/7H/
- __MACOSX/Figure 7/._7H
- Figure 7/7J/.DS_Store
- __MACOSX/Figure 7/7J/._.DS_Store
- Figure 7/7J/b-actin.tiff
- __MACOSX/Figure 7/7J/._b-actin.tiff
- Figure 7/7J/TGFBR2.tiff
- __MACOSX/Figure 7/7J/._TGFBR2.tiff
- Figure 7/7J/densitometry.xlsx
- __MACOSX/Figure 7/7J/._densitometry.xlsx
- Figure 7/7J/LAMP-2A.tiff
- __MACOSX/Figure 7/7J/._LAMP-2A.tiff
- Figure 7/7D/.DS_Store
- __MACOSX/Figure 7/7D/._.DS_Store
- Figure 7/7D/Figure 7D.xlsx
- __MACOSX/Figure 7/7D/._Figure 7D.xlsx
- Figure 7/7C/Figure 7C - densitometry.xlsx
- __MACOSX/Figure 7/7C/._Figure 7C - densitometry.xlsx
- Figure 7/7C/.DS_Store
- __MACOSX/Figure 7/7C/._.DS_Store
- Figure 7/7C/1. Figure 7C - TGFBR2-LE.tiff
- __MACOSX/Figure 7/7C/._1. Figure 7C - TGFBR2-LE.tiff
- Figure 7/7C/3. Figure 7C - b-actin.tiff
- __MACOSX/Figure 7/7C/._3. Figure 7C - b-actin.tiff
- Figure 7/7C/2. Figure 7C - TGFBR2-SE.tiff
- __MACOSX/Figure 7/7C/._2. Figure 7C - TGFBR2-SE.tiff
- Figure 7/7B/Figure 7B - densitometry.xlsx
- __MACOSX/Figure 7/7B/._Figure 7B - densitometry.xlsx
- Figure 7/7B/.DS_Store
- __MACOSX/Figure 7/7B/._.DS_Store
- Figure 7/7B/2. Figure 7B - Smad2.tiff
- __MACOSX/Figure 7/7B/._2. Figure 7B - Smad2.tiff
- Figure 7/7B/Figure 7B - mp53.tif
- __MACOSX/Figure 7/7B/._Figure 7B - mp53.tif
- Figure 7/7B/Figure 7B - b-actin (2).tiff
- __MACOSX/Figure 7/7B/._Figure 7B - b-actin (2).tiff
- Figure 7/7B/4. Figure 7B - Smad4.tiff
- __MACOSX/Figure 7/7B/._4. Figure 7B - Smad4.tiff
- Figure 7/7B/3. Figure 7B - Smad3.tiff
- __MACOSX/Figure 7/7B/._3. Figure 7B - Smad3.tiff
- Figure 7/7B/4. Figure 7B - b-actin (1).tiff
- __MACOSX/Figure 7/7B/._4. Figure 7B - b-actin (1).tiff
- Figure 7/7B/1. Figure 7B - TGFBR2.tiff
- __MACOSX/Figure 7/7B/._1. Figure 7B - TGFBR2.tiff
- Figure 7/7E/1. Figure 7E - Snail.tiff
- __MACOSX/Figure 7/7E/._1. Figure 7E - Snail.tiff
- Figure 7/7E/Figure 7E - densitometry.xlsx
- __MACOSX/Figure 7/7E/._Figure 7E - densitometry.xlsx
- Figure 7/7E/.DS_Store
- __MACOSX/Figure 7/7E/._.DS_Store
- Figure 7/7E/5. Figure 7E - b-actin.tiff
- __MACOSX/Figure 7/7E/._5. Figure 7E - b-actin.tiff
- Figure 7/7E/4. Figure 7E - Slug.tiff
- __MACOSX/Figure 7/7E/._4. Figure 7E - Slug.tiff
- Figure 7/7E/2. Figure 7E - Twist.tiff
- __MACOSX/Figure 7/7E/._2. Figure 7E - Twist.tiff
- Figure 7/7E/3. Figure 7E - Zeb1.tiff
- __MACOSX/Figure 7/7E/._3. Figure 7E - Zeb1.tiff
- Figure 7/7I/2. TGFBR1.tiff
- __MACOSX/Figure 7/7I/._2. TGFBR1.tiff
- Figure 7/7I/9. Vinculin (2).tiff
- __MACOSX/Figure 7/7I/._9. Vinculin (2).tiff
- Figure 7/7I/.DS_Store
- __MACOSX/Figure 7/7I/._.DS_Store
- Figure 7/7I/4. pSmad2.tiff
- __MACOSX/Figure 7/7I/._4. pSmad2.tiff
- Figure 7/7I/1. TGFBR2.tiff
- __MACOSX/Figure 7/7I/._1. TGFBR2.tiff
- Figure 7/7I/Figure 7I - densitometry.xlsx
- __MACOSX/Figure 7/7I/._Figure 7I - densitometry.xlsx
- Figure 7/7I/5. Smad2.tiff
- __MACOSX/Figure 7/7I/._5. Smad2.tiff
- Figure 7/7I/7. Smad3.tiff
- __MACOSX/Figure 7/7I/._7. Smad3.tiff
- Figure 7/7I/8. Smad4.tiff
- __MACOSX/Figure 7/7I/._8. Smad4.tiff
- Figure 7/7I/3. Vinculin (1).tiff
- __MACOSX/Figure 7/7I/._3. Vinculin (1).tiff
- Figure 7/7I/6. pSmad3.tiff
- __MACOSX/Figure 7/7I/._6. pSmad3.tiff
- Figure 7/7G/Thumbs.db
- __MACOSX/Figure 7/7G/._Thumbs.db
- Figure 7/7G/.DS_Store
- __MACOSX/Figure 7/7G/._.DS_Store
- Figure 7/7G/Figure 7G - b-actin.tiff
- __MACOSX/Figure 7/7G/._Figure 7G - b-actin.tiff
- Figure 7/7G/Figure 7G - densitometry.xlsx
- __MACOSX/Figure 7/7G/._Figure 7G - densitometry.xlsx
- Figure 7/7G/Figure 7G - TGFBR2.tiff
- __MACOSX/Figure 7/7G/._Figure 7G - TGFBR2.tiff
- Figure 7/7G/Figure 7G - LAMP-2A.tiff
- __MACOSX/Figure 7/7G/._Figure 7G - LAMP-2A.tiff
- Figure 7/7F/Figure 7F - b-actin.tiff
- __MACOSX/Figure 7/7F/._Figure 7F - b-actin.tiff
- Figure 7/7F/.DS_Store
- __MACOSX/Figure 7/7F/._.DS_Store
- Figure 7/7F/Figure 7F - densitometry.xlsx
- __MACOSX/Figure 7/7F/._Figure 7F - densitometry.xlsx
- Figure 7/7F/Figure 7F - Snail.tiff
- __MACOSX/Figure 7/7F/._Figure 7F - Snail.tiff
- Figure 7/7A/Thumbs.db
- __MACOSX/Figure 7/7A/._Thumbs.db
- Figure 7/7A/.DS_Store
- __MACOSX/Figure 7/7A/._.DS_Store
- Figure 7/7A/Figure 7A.xlsx
- __MACOSX/Figure 7/7A/._Figure 7A.xlsx
- Figure 7/7A/2. Tranilast_merge.jpg
- __MACOSX/Figure 7/7A/._2. Tranilast_merge.jpg
- Figure 7/7A/1. CTRL_merge.tif
- __MACOSX/Figure 7/7A/._1. CTRL_merge.tif
- Figure 7/7A/3. CMA_merge.jpg
- __MACOSX/Figure 7/7A/._3. CMA_merge.jpg
- Figure 7/7H/4. HT1080 pSmad2.tiff
- __MACOSX/Figure 7/7H/._4. HT1080 pSmad2.tiff
- Figure 7/7H/8. HT1080 Smad4.tiff
- __MACOSX/Figure 7/7H/._8. HT1080 Smad4.tiff
- Figure 7/7H/.DS_Store
- __MACOSX/Figure 7/7H/._.DS_Store
- Figure 7/7H/6. HT1080 pSmad3.tiff
- __MACOSX/Figure 7/7H/._6. HT1080 pSmad3.tiff
- Figure 7/7H/2. A549 TGFBR1.tiff
- __MACOSX/Figure 7/7H/._2. A549 TGFBR1.tiff
- Figure 7/7H/6. A549 pSmad3.tiff
- __MACOSX/Figure 7/7H/._6. A549 pSmad3.tiff
- Figure 7/7H/2. HT1080 TGFBR1.tiff
- __MACOSX/Figure 7/7H/._2. HT1080 TGFBR1.tiff
- Figure 7/7H/5. A549 Smad2.tiff
- __MACOSX/Figure 7/7H/._5. A549 Smad2.tiff
- Figure 7/7H/4. A549 pSmad2.tiff
- __MACOSX/Figure 7/7H/._4. A549 pSmad2.tiff
- Figure 7/7H/Figure 7H - densitometry.xlsx
- __MACOSX/Figure 7/7H/._Figure 7H - densitometry.xlsx
- Figure 7/7H/5. HT1080 Smad2.tiff
- __MACOSX/Figure 7/7H/._5. HT1080 Smad2.tiff
- Figure 7/7H/9. HT1080 b-actin(2).tiff
- __MACOSX/Figure 7/7H/._9. HT1080 b-actin(2).tiff
- Figure 7/7H/7. A549 Smad3.tiff
- __MACOSX/Figure 7/7H/._7. A549 Smad3.tiff
- Figure 7/7H/3. HT1080 b-actin(1).tiff
- __MACOSX/Figure 7/7H/._3. HT1080 b-actin(1).tiff
- Figure 7/7H/7. HT1080 Smad3.tiff
- __MACOSX/Figure 7/7H/._7. HT1080 Smad3.tiff
- Figure 7/7H/9. A549b-actin (2).tiff
- __MACOSX/Figure 7/7H/._9. A549b-actin (2).tiff
- Figure 7/7H/1. A549 TGFBR2.tiff
- __MACOSX/Figure 7/7H/._1. A549 TGFBR2.tiff
- Figure 7/7H/8. A549 Smad4.tiff
- __MACOSX/Figure 7/7H/._8. A549 Smad4.tiff
- Figure 7/7H/1. HT1080 TGFBR2.tiff
- __MACOSX/Figure 7/7H/._1. HT1080 TGFBR2.tiff
- Figure 7/7H/3. A549 b-actin (1).tiff
- __MACOSX/Figure 7/7H/._3. A549 b-actin (1).tiff
