# Supplementary material for: Chaperone-mediated autophagy regulates the metastatic state of mesenchymal tumors
Source: EMBO Mol Med. 2025 Mar 7;17(4):747–74. doi: 10.1038/s44321-025-00210-w (PMC11982252; doi:10.1038/s44321-025-00210-w)
Supplement: Supplementary file 9 — Source data Fig. 7 [file 44321_2025_210_MOESM9_ESM.zip › Figure 7/7J/densitometry.xlsx]

## Sheet: Feuil1
				KO
	WT			CTRL			RE				Averages:
Protein level	Replicate 1	Replicate 2	Replicate 3	Replicate 1	Replicate 2	Replicate 3	Replicate 1	Replicate 2	Replicate 3		WT	KO - CTRL	KO - RE
LAMP2A	1	1	1	0	0	0	18.7819	89.536	46.1521		1	0	51.5
TGFBRII	1	1	1	1.74576	1.64249	1.61994	0.432626	0.847908	0.974533		1	1.7	0.8
