# Supplementary material for: Chaperone-mediated autophagy regulates the metastatic state of mesenchymal tumors
Source: EMBO Mol Med. 2025 Mar 7;17(4):747–74. doi: 10.1038/s44321-025-00210-w (PMC11982252; doi:10.1038/s44321-025-00210-w)
Supplement: Supplementary file 9 — Source data Fig. 7 [file 44321_2025_210_MOESM9_ESM.zip › Figure 7/7C/Figure 7C - densitometry.xlsx]

## Sheet: Feuil1
		CQ			CTRL			Tranilast			Tranilast + CQ			CMA			CMA + CQ				Averages:
Cell line	Protein level	Replicate 1	Replicate 2	Replicate 3	Replicate 1	Replicate 2	Replicate 3	Replicate 1	Replicate 2	Replicate 3	Replicate 1	Replicate 2	Replicate 3	Replicate 1	Replicate 2	Replicate 3	Replicate 1	Replicate 2	Replicate 3		CQ	Ctrl	Tranilast	Tranilast + CQ	CMA	CMA + CQ
FUOV1	TGFBRII	1.71341	1.53321	1.58515	1	1	1	0.366533	0.249006	0.362426	0.784866	0.676903	0.619836	0.0403775	0.488567	0.364782	0.811133	1.66348	1.05516		1.6	1	0.3	0.7	0.3	1.2
ES2	TGFBRII	1.43006	1.47373	1.27087	1	1	1	0.275865	0.66253	0.67175	0.788884	0.956288	1.08341	0.414319	0.0607356	0.100184	1.09374	0.550248	0.554628		1.4	1	0.5	0.9	0.2	0.7
