# Supplementary material for: Chaperone-mediated autophagy regulates the metastatic state of mesenchymal tumors
Source: EMBO Mol Med. 2025 Mar 7;17(4):747–74. doi: 10.1038/s44321-025-00210-w (PMC11982252; doi:10.1038/s44321-025-00210-w)
Supplement: Supplementary file 9 — Source data Fig. 7 [file 44321_2025_210_MOESM9_ESM.zip › Figure 7/7B/Figure 7B - densitometry.xlsx]

## Sheet: Feuil1
	CTRL			Tranilast			CMA				Averages:
Protein level noramlized to b-actin	Replicate 1	Replicate 2	Replicate 3	Replicate 1	Replicate 2	Replicate 3	Replicate 1	Replicate 2	Replicate 3		Ctrl	Tranilast	CMA
TGFBRII	1	1	1	0.274965	0.424359	0.651316	0.096245	0.633545	0.177454		1	0.450213	0.302415
Smad2	1	1	1	0.837802	0.678195	0.734	0.858395	0.627763	0.45992		1	0.749999	0.648693
Smad3	1	1	1	0.661294	0.773644	0.642482	0.596568	0.599149	0.0499325		1	0.692473	0.415216
Smad4	1	1	1	0.0755833	0.967651	0.683404	0.727704	0.474035	0.443186		1	0.575546	0.548308
mP53	1	1	1	0.418864	0.622599	0.216555	0.540056	0.398563	0.0460769		1	0.41934	0.328232
