# Supplementary material for: Chaperone-mediated autophagy regulates the metastatic state of mesenchymal tumors
Source: EMBO Mol Med. 2025 Mar 7;17(4):747–74. doi: 10.1038/s44321-025-00210-w (PMC11982252; doi:10.1038/s44321-025-00210-w)
Supplement: Supplementary file 9 — Source data Fig. 7 [file 44321_2025_210_MOESM9_ESM.zip › Figure 7/7E/Figure 7E - densitometry.xlsx]

## Sheet: Feuil1
		CTRL			CMA				Averages:
Cell line	Protein level	Replicate 1	Replicate 2	Replicate 3	Replicate 1	Replicate 2	Replicate 3		Ctrl	CMA
FUOV1	Snail	1	1	1	0.217714	0.384212	0.346573		1	0.3
	Twist
	Zeb1	1	1	1	0.319665	0.427261	0.126273		1	0.3
	Slug	1	1	1	0.406362	0.361099	0.516373		1	0.4
ES2	Snail
	Twist	1	1	1	0.0402177	0.0345725	0		1	0
	Zeb1	1	1	1	0.415203	0.302113	0.353599		1	0.4
	Slug	1	1	1	2.13229	3.53513	8.51915		1	4.7
