# Supplementary material for: Chaperone-mediated autophagy regulates the metastatic state of mesenchymal tumors
Source: EMBO Mol Med. 2025 Mar 7;17(4):747–74. doi: 10.1038/s44321-025-00210-w (PMC11982252; doi:10.1038/s44321-025-00210-w)
Supplement: Supplementary file 9 — Source data Fig. 7 [file 44321_2025_210_MOESM9_ESM.zip › Figure 7/7I/Figure 7I - densitometry.xlsx]

## Sheet: Feuil1
	WT			KO				Averages:
Protein level	Replicate 1	Replicate 2	Replicate 3	Replicate 1	Replicate 2	Replicate 3		WT	KO
TGFBR2	1	1	1	2.93165	1.66703	1.53115		1	2.04328
TGFBR1	1	1	1	1.21413	1.18578	1.46866		1	1.28952
psmad2	1	1	1	0.964058	0.99749	0.562173		1	0.84124
Smad2	1	1	1	1.76172	1.57622	0.369504		1	1.23581
pSmad3	1	1	1	2.44279	1.11358	1.1184		1	1.55826
Smad3	1	1	1	1.13584	1.26256	1.17816		1	1.19219
Smad4	1	1	1	5.44988	2.96347	5.98552		1	4.79962
