# Supplementary material for: Chaperone-mediated autophagy regulates the metastatic state of mesenchymal tumors
Source: EMBO Mol Med. 2025 Mar 7;17(4):747–74. doi: 10.1038/s44321-025-00210-w (PMC11982252; doi:10.1038/s44321-025-00210-w)
Supplement: Supplementary file 9 — Source data Fig. 7 [file 44321_2025_210_MOESM9_ESM.zip › Figure 7/7G/Figure 7G - densitometry.xlsx]

## Sheet: Feuil1
	siNT			siLAMP-2A				Averages:
Protein level	Replicate 1	Replicate 2	Replicate 3	Replicate 1	Replicate 2	Replicate 3		siNT	siLAMP-2A
LAMP2A	1	1	1	0.000529992	0.328539	0.293013		1	0.2
TGFBRII	1	1	1	1.61056	1.74108	1.40775		1	1.6
