# Supplementary material for: Chaperone-mediated autophagy regulates the metastatic state of mesenchymal tumors
Source: EMBO Mol Med. 2025 Mar 7;17(4):747–74. doi: 10.1038/s44321-025-00210-w (PMC11982252; doi:10.1038/s44321-025-00210-w)
Supplement: Supplementary file 9 — Source data Fig. 7 [file 44321_2025_210_MOESM9_ESM.zip › Figure 7/7F/Figure 7F - densitometry.xlsx]

## Sheet: Feuil1
	CTRL			TGFBL			TGFBL + CMA			CMA				Averages:
Protein level	Replicate 1	Replicate 2	Replicate 3	Replicate 1	Replicate 2	Replicate 3	Replicate 1	Replicate 2	Replicate 3	Replicate 1	Replicate 2	Replicate 3		Ctrl	TGFBL	TGFBL + CMA	CMA
Snail	1	1	1	3.65279	3.35695	3.90245	0.90938	2.13319	2.43891	0.899585	0.816728	0.947295		1	3.6	1.8	0.9
