# Supplementary material for: Chaperone-mediated autophagy regulates the metastatic state of mesenchymal tumors
Source: EMBO Mol Med. 2025 Mar 7;17(4):747–74. doi: 10.1038/s44321-025-00210-w (PMC11982252; doi:10.1038/s44321-025-00210-w)
Supplement: Supplementary file 9 — Source data Fig. 7 [file 44321_2025_210_MOESM9_ESM.zip › Figure 7/7A/Figure 7A.xlsx]

## Sheet: Sheet1
	Puncta number/cell
	CTRL	Tranilast	CMA
Replicate 1	0	13	15
Replicate 2	0	7	8
Replicate 3	1	0	0
Replicate 4	0	11	12
Replicate 5	2	0	10
Replicate 6	0	6	0
Replicate 7	1	6	9
Replicate 8	0	11	0
Replicate 9	0	7	9
Replicate 10	0	0	10
Replicate 11	0	0	8
Replicate 12	2	8	11
Replicate 13	0	0	4
Replicate 14	0	4	0
Replicate 15	0	1	5
Replicate 16	4	6	5
Replicate 17	0	8	9
Replicate 18	0	7	0
Replicate 19	1	12	15
Replicate 20	0	9	0
Replicate 21	0	3	6
Replicate 22	0	0	5
Replicate 23	0	0	8
Replicate 24	0	10	11
Replicate 25	3	0	0
Replicate 26	0	0	8
Replicate 27	0	9	0
Replicate 28	0	6	7
Replicate 29	0	7	0
Replicate 30	1	1	11
Replicate 31	0	8	0
Replicate 32	0	7	9
Replicate 33	6	0	0
Replicate 34	0	0	0
Replicate 35	0	0	7
Replicate 36	1	4	0
Replicate 37	2	15	5
Replicate 38	0	0	0
Replicate 39	1	0	17
Replicate 40	0	2	5
Replicate 41	0	0	9
Replicate 42	0	9	8
Replicate 43	3	11	0
Replicate 44	0	5	0
Replicate 45	0	0	7
Replicate 46	2	0	11
Replicate 47	0	8	4
Replicate 48	0	0	14
Replicate 49	0	3	0
Replicate 50	0	0	6
Replicate 51	7	8	0
Replicate 52	0	0	0
Replicate 53	0	0	17
Replicate 54	0	11	0
Replicate 55	0	0	0
Replicate 56	0	5	9
Replicate 57	7	0	0
Replicate 58	0	7	8
Replicate 59	0	6	2
Replicate 60	0	0	11
Replicate 61	0	0	0
Replicate 62	0	8	9
Replicate 63	0	0	0
Replicate 64	0	7	9
Replicate 65	4	5	7
Replicate 66	0		0
Replicate 67	0
Replicate 68	0
Replicate 69	8
Replicate 70	0
Replicate 71	0
Replicate 72	2
Replicate 73	1
Replicate 74	0
Replicate 75	0
Replicate 76	0
Replicate 77	0
Replicate 78	0
