# Supplementary material for: Chaperone-mediated autophagy regulates the metastatic state of mesenchymal tumors
Source: EMBO Mol Med. 2025 Mar 7;17(4):747–74. doi: 10.1038/s44321-025-00210-w (PMC11982252; doi:10.1038/s44321-025-00210-w)
Supplement: Supplementary file 9 — Source data Fig. 7 [file 44321_2025_210_MOESM9_ESM.zip › Figure 7/7H/Figure 7H - densitometry.xlsx]

## Sheet: Feuil1
		WT			KO				Averages:
	Protein level	Replicate 1	Replicate 2	Replicate 3	Replicate 1	Replicate 2	Replicate 3		WT	KO
HT1080	TGFBR2	1	1	1	1.72053	1.79062	2.01832		1	1.8
	TGFBR1	1	1	1	1.13475	0.830695	0.569596		1	0.8
	psmad2
	pSmad3	1	1	1	2.00858	1.14677	0.916464		1	1.4
	Smad2	1	1	1	2.82783	2.53051	1.38559		1	2.2
	Smad3	1	1	1	0.652256	1.55085	1.34763		1	1.2
	Smad4	1	1	1	2.38283	4.36526	2.79695		1	3.2
A549	TGFBR2	1	1	1	0.53332	1.51198	0.96941		1	1
	TGFBR1	1	1	1	0.993089	0.963441	0.782244		1	0.9
	psmad2	1	1	1	0.944539	1.21593	0.983087		1	1
	pSmad3	1	1	1	0.985817	0.766544	0.188738		1	0.6
	Smad2	1	1	1	0.996855	1.11729	0.967811		1	1
	Smad3	1	1	1	1.08808	2.44115	1.72757		1	1.8
	Smad4	1	1	1	1.12968	0.545394	0.333027		1	0.7
