# Supplementary material for: Chaperone-mediated autophagy regulates the metastatic state of mesenchymal tumors
Source: EMBO Mol Med. 2025 Mar 7;17(4):747–74. doi: 10.1038/s44321-025-00210-w (PMC11982252; doi:10.1038/s44321-025-00210-w)
Supplement: Supplementary file 10 — Source data Fig. 8 [file 44321_2025_210_MOESM10_ESM.zip]

Archive with 46 entries (38 files):
- Figure 8/
- __MACOSX/._Figure 8
- Figure 8/.DS_Store
- __MACOSX/Figure 8/._.DS_Store
- Figure 8/8G/
- __MACOSX/Figure 8/._8G
- Figure 8/8F/
- __MACOSX/Figure 8/._8F
- Figure 8/8A/
- __MACOSX/Figure 8/._8A
- Figure 8/8D/
- __MACOSX/Figure 8/._8D
- Figure 8/8C/
- __MACOSX/Figure 8/._8C
- Figure 8/8B/
- __MACOSX/Figure 8/._8B
- Figure 8/8E/
- __MACOSX/Figure 8/._8E
- Figure 8/8G/Thumbs.db
- __MACOSX/Figure 8/8G/._Thumbs.db
- Figure 8/8G/6. KO 6AN HT1080_EdU.tif
- __MACOSX/Figure 8/8G/._6. KO 6AN HT1080_EdU.tif
- Figure 8/8G/5. KO TRAN HT1080_EdU.tif
- __MACOSX/Figure 8/8G/._5. KO TRAN HT1080_EdU.tif
- Figure 8/8G/4. KO Ctrl_HT1080_EdU.tif
- __MACOSX/Figure 8/8G/._4. KO Ctrl_HT1080_EdU.tif
- Figure 8/8G/3. wt 6AN HT1080_EdU.tif
- __MACOSX/Figure 8/8G/._3. wt 6AN HT1080_EdU.tif
- Figure 8/8G/1. WT Ctrl HT1080_EdU.tif
- __MACOSX/Figure 8/8G/._1. WT Ctrl HT1080_EdU.tif
- Figure 8/8G/Figure 8G.xlsx
- __MACOSX/Figure 8/8G/._Figure 8G.xlsx
- Figure 8/8G/2. wt_TRAN HT1080_EdU tif.tif
- __MACOSX/Figure 8/8G/._2. wt_TRAN HT1080_EdU tif.tif
- Figure 8/8F/Figure 8F.xlsx
- __MACOSX/Figure 8/8F/._Figure 8F.xlsx
- Figure 8/8A/Figure 8A.xlsx
- __MACOSX/Figure 8/8A/._Figure 8A.xlsx
- Figure 8/8D/Figure 8D.xlsx
- __MACOSX/Figure 8/8D/._Figure 8D.xlsx
- Figure 8/8C/Figure 8C.xlsx
- __MACOSX/Figure 8/8C/._Figure 8C.xlsx
- Figure 8/8B/Figure 8B.xlsx
- __MACOSX/Figure 8/8B/._Figure 8B.xlsx
- Figure 8/8E/Figure 8E.xlsx
- __MACOSX/Figure 8/8E/._Figure 8E.xlsx
