# Supplementary material for: Chaperone-mediated autophagy regulates the metastatic state of mesenchymal tumors
Source: EMBO Mol Med. 2025 Mar 7;17(4):747–74. doi: 10.1038/s44321-025-00210-w (PMC11982252; doi:10.1038/s44321-025-00210-w)
Supplement: Supplementary file 10 — Source data Fig. 8 [file 44321_2025_210_MOESM10_ESM.zip › Figure 8/8G/Figure 8G.xlsx]

## Sheet: Sheet1
	WT			KO
	CTRL	Tranilast	6-AN	CTRL	Tranilast	6-AN
Replicate 1	20	14.546	15.25	48	14.893	18.699
Replicate 2	17.9	11.32	8.77	45.9	13.58	12
Replicate 3	14.286	14.546	10.26	36.923	14.634	15.254
