# Supplementary material for: Chaperone-mediated autophagy regulates the metastatic state of mesenchymal tumors
Source: EMBO Mol Med. 2025 Mar 7;17(4):747–74. doi: 10.1038/s44321-025-00210-w (PMC11982252; doi:10.1038/s44321-025-00210-w)
Supplement: Supplementary file 10 — Source data Fig. 8 [file 44321_2025_210_MOESM10_ESM.zip › Figure 8/8F/Figure 8F.xlsx]

## Sheet: Sheet1
	WT			KO
	CTRL	Tranilast	6AN	CTRL	Tranilast	6AN
Replicate 1	0.02	0.005	0.0095	0.4652	0.0084	0.012
Replicate 2	0.02	0.0122	0.0094	0.156	0.0094	0.011
Replicate 3	0.0067	0.0045	0.0127	0.1552	0.0145	0.0326
Replicate 4	0.0099	0.0105	0.0028	0.0413	0.0012	0.0092
Replicate 5	0.0099	0.0051	0.0033	0.2439	0.0012	0.0372
Replicate 6	0.0062			0.1242	0.0092	0.0051
