# Supplementary material for: Chaperone-mediated autophagy regulates the metastatic state of mesenchymal tumors
Source: EMBO Mol Med. 2025 Mar 7;17(4):747–74. doi: 10.1038/s44321-025-00210-w (PMC11982252; doi:10.1038/s44321-025-00210-w)
Supplement: Supplementary file 10 — Source data Fig. 8 [file 44321_2025_210_MOESM10_ESM.zip › Figure 8/8A/Figure 8A.xlsx]

## Sheet: Sheet1
	WT	KO	KO + Tranilast
Replicate 1	1.99061	2.97877	1.15698
Replicate 2	1.15926	2.90053	1.06861
Replicate 3	1.98383	3.82634	2.25093
Replicate 4	1.32021	3.37633	2.6209
Replicate 5	1.06572	6.50436	2.8314
Replicate 6	1.86043	6.27789	1.86113
