# Supplementary material for: Chaperone-mediated autophagy regulates the metastatic state of mesenchymal tumors
Source: EMBO Mol Med. 2025 Mar 7;17(4):747–74. doi: 10.1038/s44321-025-00210-w (PMC11982252; doi:10.1038/s44321-025-00210-w)
Supplement: Supplementary file 10 — Source data Fig. 8 [file 44321_2025_210_MOESM10_ESM.zip › Figure 8/8D/Figure 8D.xlsx]

## Sheet: Sheet1
	6-AN 0 µM								6-AN 100 nM
	WT				KO				WT			KO
Day	Replicate 1	Replicate 2	Replicate 3	Replicate 4	Replicate 1	Replicate 2	Replicate 3	Replicate 4	Replicate 1	Replicate 2	Replicate 3	Replicate 1	Replicate 2	Replicate 3	Replicate 4
1	1	1	1	1	1	1	1	1	1	1	1	1	1	1	1
2	0.916673	1.08333	1	1	1.03451	0.965487	1	1	0.947418	1.05258	0.5	1.11114	0.888859	1	1
3	2.33331	2.33331	2.66667	2.5	4.00025	3.58634	2.4	3.2	2.52639	2.10535	3.5	2.00013	2.22228	3.25	2.5
4	6.33353	6.91682	7	6.5	9.40782	9.15953	7.4	9.2	7.26348	6.94761	5.5	7.74125	7.11167	7.5	6.5
