# Supplementary material for: Chaperone-mediated autophagy regulates the metastatic state of mesenchymal tumors
Source: EMBO Mol Med. 2025 Mar 7;17(4):747–74. doi: 10.1038/s44321-025-00210-w (PMC11982252; doi:10.1038/s44321-025-00210-w)
Supplement: Supplementary file 10 — Source data Fig. 8 [file 44321_2025_210_MOESM10_ESM.zip › Figure 8/8C/Figure 8C.xlsx]

## Sheet: Sheet1
	Tranilast 0 µM								Tranilast 50 µM
	WT				KO				WT						KO
Day	Replicate 1	Replicate 2	Replicate 3	Replicate 4	Replicate 1	Replicate 2	Replicate 3	Replicate 4	Replicate 1	Replicate 2	Replicate 3	Replicate 4	Replicate 5	Replicate 6	Replicate 1	Replicate 2	Replicate 3	Replicate 4	Replicate 5	Replicate 6
1			1	1	1		1
2			1.11111	1.33333			1.69231	1.38462					1.17647	1.05882					1.27273	1.09091
3	1.88889	2.11111	1.77778	2.44444	5.38462	6.92308	3.84615	4.46154	2.94118	2.70588	2.82353	2	0.941176	1.05882	2.72727	1.45455	3.63636	1.27273	1.63636	2.36364
4	6.44444	7.66667	3.88889	5.77778	11.2308	12.7692	8.61538	8.61538	5.17647	3.17647	4.58824	5.52941	3.29412	3.52941	4.72727	5.09091	5.81818	5.81818	4.72727	4.72727
