# Supplementary material for: Chaperone-mediated autophagy regulates the metastatic state of mesenchymal tumors
Source: EMBO Mol Med. 2025 Mar 7;17(4):747–74. doi: 10.1038/s44321-025-00210-w (PMC11982252; doi:10.1038/s44321-025-00210-w)
Supplement: Supplementary file 10 — Source data Fig. 8 [file 44321_2025_210_MOESM10_ESM.zip › Figure 8/8B/Figure 8B.xlsx]

## Sheet: Sheet1
	WT	KO	KO + Tranilast
Replicate 1	32.92	40.47	27.19
Replicate 2	20.34	35.95	24.87
Replicate 3	23.12	34.38	25.06
Replicate 4	26.19		15.83
Replicate 5			16.11
