# Supplementary material for: Chaperone-mediated autophagy regulates the metastatic state of mesenchymal tumors
Source: EMBO Mol Med. 2025 Mar 7;17(4):747–74. doi: 10.1038/s44321-025-00210-w (PMC11982252; doi:10.1038/s44321-025-00210-w)
Supplement: Supplementary file 10 — Source data Fig. 8 [file 44321_2025_210_MOESM10_ESM.zip › Figure 8/8E/Figure 8E.xlsx]

## Sheet: Sheet1
	WT															KO
	CTRL					Tranilast					6AN					CTRL					Tranilast						6AN
Days	Replicate 1	Replicate 2	Replicate 3	Replicate 4	Replicate 5	Replicate 1	Replicate 2	Replicate 3	Replicate 4	Replicate 5	Replicate 1	Replicate 2	Replicate 3	Replicate 4	Replicate 5	Replicate 1	Replicate 2	Replicate 3	Replicate 4	Replicate 5	Replicate 1	Replicate 2	Replicate 3	Replicate 4	Replicate 5	Replicate 6	Replicate 1	Replicate 2	Replicate 3	Replicate 4	Replicate 5	Replicate 6
3	98.668	80.4583	72.1797	128.177	116.251	72.1797	93.4435	90.2815	120.783	104.536	70.6858	79.8488	119.866	95.6013	82.4668	133.053	108.838	83.7758	176.283	171.573	60.8212	68.692	133.002	110.872	116.867	84.823	183.613	178.722	94.1305	87.1137	113.979	121.959
4	119.082	82.0333	92.9388	106.186	89.1961	112.277	134.852	109.206	120.783	164.217	82.117	72.8677	110.014	69.9696	75.2804	190.041	84.2298	154.979	169.231	136.286	87.1603	94.1305	87.7803	152.681	92.6597	130.255	124.186	132.691	107.704	99.1068	96.2752	102.07
5	109.931	88.0012	82.0333	123.297	79.6205	74.0243	115.68	85.3058	104.536	125.763	89.0118	57.2555	65.9279	34.7795	77.0402	199.453	99.4173	131.36	201.582	125.887	102.16	105.897	86.7441	126.711	161.937	139.57	125.763	136.094	103.446	134.876	84.4366	114.94
6	150.126	61.9606	69.3768	81.1578	68.692	112.456	114.94	65.4498	82.4668	110.014	72.9153	76.6868	38.5369	36.0236	39.4244	368.614	103.823	137.388	246.301	165.876	57.9058	67.5568	75.5145	117.663	69.4559	158.57	109.359	113.265	63.6696	40.858	54.3616	111.457
7	88.5552		86.3938	61.6009	70.9078	64.6775	79.4226	69.4559	98.5429	98.5429	46.9872	32.6521	68.0678	28.7309	30.5614	351.572	80.9641	85.5906	194.831	147.301	51.698	72.8677	109.017	81.3233	87.0284	160.393	112.984	93.9697	96.8658	41.6298	35.2068	106.029
8	150.43	77.2078	95.6013	91.8654	100.014	68.9307	123.297	95.2363	119.774	112.277	85.6524	91.6088	68.0678	35.1858	37.9908	514.953	136.783	136.286	301.059	139.382	59.3761	101.484	109.017	103.411	88.2473	118.484	193.019	151.968	94.8593	26.5218	30.7876	130.062
9	97.7161	99.4173	99.4173	70.401	64.865	48.0287	96.9668	42.2481	65.7378	81.1578	78.4142	33.2506	36.6435	28.7309	22.1399	645.377	194.674	144.434	331.3	211.718	39.716	61.8349	90.2815	51.698	62.0444	59.8515	137.798	94.8593	94.8593	31.2149	30.7876	130.062
