# Supplementary material for: Chaperone-mediated autophagy regulates the metastatic state of mesenchymal tumors
Source: EMBO Mol Med. 2025 Mar 7;17(4):747–74. doi: 10.1038/s44321-025-00210-w (PMC11982252; doi:10.1038/s44321-025-00210-w)
Supplement: Supplementary file 11 — EV Figure Source Data [file 44321_2025_210_MOESM11_ESM.zip]

Archive with 24 entries (19 files):
- EV Figure Source Data/
- __MACOSX/._EV Figure Source Data
- EV Figure Source Data/.DS_Store
- __MACOSX/EV Figure Source Data/._.DS_Store
- EV Figure Source Data/EV1/
- __MACOSX/EV Figure Source Data/._EV1
- EV Figure Source Data/EV2/
- __MACOSX/EV Figure Source Data/._EV2
- EV Figure Source Data/EV4/
- __MACOSX/EV Figure Source Data/._EV4
- EV Figure Source Data/EV3/
- __MACOSX/EV Figure Source Data/._EV3
- EV Figure Source Data/EV1/1B.TIF
- __MACOSX/EV Figure Source Data/EV1/._1B.TIF
- EV Figure Source Data/EV1/1A.TIF
- __MACOSX/EV Figure Source Data/EV1/._1A.TIF
- EV Figure Source Data/EV2/2C.TIF
- __MACOSX/EV Figure Source Data/EV2/._2C.TIF
- EV Figure Source Data/EV4/4B.TIF
- __MACOSX/EV Figure Source Data/EV4/._4B.TIF
- EV Figure Source Data/EV4/4A.TIF
- __MACOSX/EV Figure Source Data/EV4/._4A.TIF
- EV Figure Source Data/EV3/3A.TIF
- __MACOSX/EV Figure Source Data/EV3/._3A.TIF
